# Supplementary material for: Identification of the Sex-Biased Gene Expression and Putative Sex-Associated Genes in Eucommia ulmoides Oliver Using Comparative Transcriptome Analyses
Source: Molecules. 2017 Dec 18;22(12):2255. doi: 10.3390/molecules22122255 (PMC6149867; doi:10.3390/molecules22122255)
Supplement: Supplementary file 1 [file molecules-22-02255-s001.zip]

Archive with 7 entries (6 files):
- Supplementary Materials-for proof/
- Supplementary Materials-for proof/Figure S1.pdf
- Supplementary Materials-for proof/Table S1-revision.docx
- Supplementary Materials-for proof/Table S2.xlsx
- Supplementary Materials-for proof/Table S3.xlsx
- Supplementary Materials-for proof/Table S4.xlsx
- Supplementary Materials-for proof/Table S5.docx
