# Supplementary material for: Identification of the Sex-Biased Gene Expression and Putative Sex-Associated Genes in Eucommia ulmoides Oliver Using Comparative Transcriptome Analyses
Source: Molecules. 2017 Dec 18;22(12):2255. doi: 10.3390/molecules22122255 (PMC6149867; doi:10.3390/molecules22122255)
Supplement: Supplementary file 1 [file molecules-22-02255-s001.zip › Supplementary Materials-for proof/Table S2.xlsx]

## Sheet: DEGs between Male and Female
Gene_ID	Gene_Length (bp)	Male_readcount	Female_readcount	log2(FoldChange)	pval	padj	Result (TF)*	NR ID	NR Description	NR Score	NR Evalue	NT ID	NT Description	NT Score	NT Evalue	KO ID	KO Name	KO Description	Http Link	Swissprot ID	Swissprot Description	PFAM ID	PFAM description	Gene Ontology Biological Pathway	BP Description	Gene Ontology Molecular Function	MF Description	Gene Ontology Cellular Component	CC Description	KOG ID	KOG Description
Cluster-47702.42315	774	0	522.783	(Inf)	1.2558e-10	4.3047e-06	down	--	--	--	--	KP249475.1	Eucommia ulmoides microsatellite EU-IV43S4101E0V41 sequence	71	1.15318e-26	--	--	--	--	--	--	--	--	--	--	--	--	--	--	--	--
Cluster-47702.23805	1373	0	430.255	(Inf)	2.1558e-10	4.9266e-06	down	XP_011094903.1	PREDICTED: tropinone reductase homolog [Sesamum indicum]	973	3.9e-103	NM_001288311.1	Solanum tuberosum tropinone reductase 2-like (TRII), mRNA >gnl|BL_ORD_ID|879746 Solanum tuberosum mRNA for tropinone reductase II (TRII gene)	39	1.28141e-08	K08081	TR1	tropinone reductase I	http://www.genome.jp/dbget-bin/www_bget?ko:K08081	P50165	Tropinone reductase homolog OS=Datura stramonium PE=2 SV=1	PF01370//PF00106	NAD dependent epimerase/dehydratase family//short chain dehydrogenase	GO:0008152	metabolic process	GO:0050662//GO:0016491//GO:0003824	coenzyme binding//oxidoreductase activity//catalytic activity	--	--	--	--
Cluster-47702.41422	2652	0	344.964	(Inf)	6.5257e-10	9.648e-06	down	XP_011099380.1	PREDICTED: uncharacterized protein LOC105177822 isoform X2 [Sesamum indicum]	1562	3.8e-171	XM_010104456.1	Morus notabilis Aluminum-activated malate transporter 5 partial mRNA	133	1.39548e-60	--	--	--	--	--	--	PF04616//PF06005	Glycosyl hydrolases family 43//Protein of unknown function (DUF904)	GO:0000917//GO:0005975//GO:0043093	barrier septum assembly//carbohydrate metabolic process//FtsZ-dependent cytokinesis	GO:0004553	hydrolase activity, hydrolyzing O-glycosyl compounds	GO:0005737	cytoplasm	--	--
Cluster-47702.41813	1808	0	320.482	(Inf)	9.8601e-10	1.04e-05	down	XP_006378020.1	peroxisomal targeting signal-1 receptor family protein [Populus trichocarpa]>gi|550328626|gb|ERP55817.1| peroxisomal targeting signal-1 receptor family protein [Populus trichocarpa]	224	3.7e-16	--	--	--	--	K13342	PEX5, PXR1	peroxin-5	http://www.genome.jp/dbget-bin/www_bget?ko:K13342	Q9FJX0	Peptidyl-prolyl cis-trans isomerase CYP65 OS=Arabidopsis thaliana GN=CYP65 PE=2 SV=1	--	--	--	--	--	--	--	--	KOG0883	Cyclophilin type, U box-containing peptidyl-prolyl cis-trans isomerase
Cluster-47702.60765	1597	0	118.705	(Inf)	1.2471e-07	0.00058964	down	XP_002283278.1	PREDICTED: deSI-like protein At4g17486 [Vitis vinifera]>gi|731429472|ref|XP_010664659.1| PREDICTED: deSI-like protein At4g17486 [Vitis vinifera]>gi|302142454|emb|CBI19657.3| unnamed protein product [Vitis vinifera]	881	2.1e-92	XM_010666357.1	PREDICTED: Vitis vinifera deSI-like protein At4g17486 (LOC100245551), transcript variant X2, mRNA	198	6.12771e-97	--	--	--	--	Q93VG8	DeSI-like protein At4g17486 OS=Arabidopsis thaliana GN=At4g17486 PE=2 SV=1	--	--	--	--	--	--	--	--	KOG0324	Uncharacterized conserved protein
Cluster-47702.53510	963	0	395.292	(Inf)	1.7286e-07	0.00076457	down	XP_006353992.1	PREDICTED: multicystatin-like isoform X1 [Solanum tuberosum]>gi|565374927|ref|XP_006353993.1| PREDICTED: multicystatin-like isoform X2 [Solanum tuberosum]	217	1.3e-15	--	--	--	--	--	--	--	--	Q8RXM6	UPF0725 protein At1g23960 OS=Arabidopsis thaliana GN=At1g23960 PE=1 SV=1	PF00031	Cystatin domain	--	--	GO:0004869	cysteine-type endopeptidase inhibitor activity	--	--	--	--
Cluster-47702.61717	2008	0	90.0018	(Inf)	5.0017e-07	0.0017145	down	CAN80094.1	hypothetical protein VITISV_010722 [Vitis vinifera]	425	2e-39	--	--	--	--	--	--	--	--	--	--	PF00515//PF13414//PF00931	Tetratricopeptide repeat//TPR repeat//NB-ARC domain	--	--	GO:0005515//GO:0043531	protein binding//ADP binding	--	--	--	--
Cluster-47702.55881	1585	0.294827	123.136	-8.7062	5.269e-07	0.0017621	down	XP_007050420.1	P-loop containing nucleoside triphosphate hydrolases superfamily protein [Theobroma cacao]>gi|508702681|gb|EOX94577.1| P-loop containing nucleoside triphosphate hydrolases superfamily protein [Theobroma cacao]	1084	6.1e-116	XM_006479533.1	PREDICTED: Citrus sinensis putative uridine kinase C227.14-like (LOC102606651), transcript variant X1, mRNA	251	2.0961e-126	--	--	--	--	Q9UTC5	Putative uridine kinase C227.14 OS=Schizosaccharomyces pombe (strain 972 / ATCC 24843) GN=SPAC227.14 PE=3 SV=1	PF02224//PF00910//PF07728//PF05496//PF00931//PF06414//PF00485//PF00004//PF00005	Cytidylate kinase//RNA helicase//AAA domain (dynein-related subfamily)//Holliday junction DNA helicase ruvB N-terminus//NB-ARC domain//Zeta toxin//Phosphoribulokinase / Uridine kinase family//ATPase family associated with various cellular activities (AAA)//ABC transporter	GO:0006206//GO:0006139//GO:0006310//GO:0008152//GO:0006281	pyrimidine nucleobase metabolic process//nucleobase-containing compound metabolic process//DNA recombination//metabolic process//DNA repair	GO:0005524//GO:0016301//GO:0009378//GO:0003723//GO:0016887//GO:0003724//GO:0043531//GO:0004127	ATP binding//kinase activity//four-way junction helicase activity//RNA binding//ATPase activity//RNA helicase activity//ADP binding//cytidylate kinase activity	GO:0005657//GO:0009379	replication fork//Holliday junction helicase complex	KOG2702	Predicted panthothenate kinase/uridine kinase-related protein
Cluster-47702.55031	3096	0	340.31	(Inf)	5.5482e-07	0.0017815	down	XP_011100241.1	PREDICTED: receptor-like protein kinase HSL1 [Sesamum indicum]	3034	0	XM_008791758.1	PREDICTED: Phoenix dactylifera receptor-like protein kinase HSL1 (LOC103707322), mRNA	93	2.8079e-38	--	--	--	--	Q9SGP2	Receptor-like protein kinase HSL1 OS=Arabidopsis thaliana GN=HSL1 PE=2 SV=1	PF13855//PF00069//PF07714//PF00560	Leucine rich repeat//Protein kinase domain//Protein tyrosine kinase//Leucine Rich Repeat	GO:0006468	protein phosphorylation	GO:0005515//GO:0005524//GO:0004672	protein binding//ATP binding//protein kinase activity	--	--	--	--
Cluster-47702.42019	433	0	73.2429	(Inf)	1.4167e-06	0.004133	down	--	--	--	--	KP249211.1	Eucommia ulmoides microsatellite EU-IV43S4101DHQDY sequence	51	8.18088e-16	--	--	--	--	--	--	--	--	--	--	--	--	--	--	--	--
Cluster-47702.48419	1418	0	1085.87	(Inf)	1.9026e-06	0.0053306	down	XP_002280012.2	PREDICTED: 40S ribosomal protein S13 [Vitis vinifera]	780	9.7e-81	HQ423149.1	Camellia sinensis cultivar Longjing 43 cytoplasmic ribosomal protein (CRP1) mRNA, complete cds	313	6.40165e-161	K02953	RP-S13e, RPS13	small subunit ribosomal protein S13e	http://www.genome.jp/dbget-bin/www_bget?ko:K02953	P62302	40S ribosomal protein S13 OS=Glycine max GN=RPS13 PE=2 SV=1	PF00312//PF08069	Ribosomal protein S15//Ribosomal S13/S15 N-terminal domain	GO:0006412//GO:0042254	translation//ribosome biogenesis	GO:0003735	structural constituent of ribosome	GO:0005840//GO:0005622	ribosome//intracellular	KOG0400	40S ribosomal protein S13
Cluster-47702.39315	2993	2.46279	199.21	-6.3379	2.056e-06	0.0056381	down	--	--	--	--	--	--	--	--	--	--	--	--	--	--	PF04505//PF02532	Interferon-induced transmembrane protein//Photosystem II reaction centre I protein (PSII 4.8 kDa protein)	GO:0015979//GO:0009607	photosynthesis//response to biotic stimulus	--	--	GO:0009523//GO:0009539//GO:0016021//GO:0016020	photosystem II//photosystem II reaction center//integral component of membrane//membrane	--	--
Cluster-47702.41337	3613	0	166.858	(Inf)	2.8511e-06	0.007518	down	XP_002305465.1	kinesin motor family protein [Populus trichocarpa]>gi|222848429|gb|EEE85976.1| kinesin motor family protein [Populus trichocarpa]	1991	9.3e-221	XM_010649319.1	PREDICTED: Vitis vinifera kinesin-like protein NACK1 (LOC100250389), transcript variant X6, mRNA	366	0	K11498	CENPE	centromeric protein E	http://www.genome.jp/dbget-bin/www_bget?ko:K11498	Q8S949	Kinesin-like protein NACK2 OS=Nicotiana tabacum GN=NACK2 PE=1 SV=1	PF01920//PF00225	Prefoldin subunit//Kinesin motor domain	GO:0007017//GO:0007018//GO:0006457	microtubule-based process//microtubule-based movement//protein folding	GO:0005524//GO:0051082//GO:0003777//GO:0008017	ATP binding//unfolded protein binding//microtubule motor activity//microtubule binding	GO:0005874//GO:0045298//GO:0044464//GO:0016272	microtubule//tubulin complex//cell part//prefoldin complex	--	--
Cluster-47702.38899	1020	0	793.398	(Inf)	2.9636e-06	0.007667	down	--	--	--	--	XM_011004787.1	PREDICTED: Populus euphratica probable prolyl 4-hydroxylase 3 (LOC105109917), transcript variant X2, mRNA	48	9.37932e-14	--	--	--	--	--	--	--	--	--	--	--	--	--	--	--	--
Cluster-47702.38903	1362	2.46722	197.485	-6.3227	3.2634e-06	0.0082863	down	--	--	--	--	--	--	--	--	--	--	--	--	--	--	--	--	--	--	--	--	--	--	--	--
Cluster-47702.64145	1313	0	59.5791	(Inf)	4.1484e-06	0.0099793	down	XP_002276706.1	PREDICTED: uncharacterized protein LOC100251108 [Vitis vinifera]	842	5.8e-88	XM_002276670.2	PREDICTED: Vitis vinifera uncharacterized LOC100251108 (LOC100251108), mRNA	171	5.12113e-82	--	--	--	--	--	--	--	--	--	--	--	--	--	--	--	--
Cluster-47702.28355	689	0	1002.59	(Inf)	4.7722e-06	0.010736	down	XP_007031274.1	Stress-induced hydrophobic peptide [Theobroma cacao]>gi|508719879|gb|EOY11776.1| Stress-induced hydrophobic peptide [Theobroma cacao]	209	7.6e-15	--	--	--	--	--	--	--	--	Q8H5T6	Hydrophobic protein LTI6A OS=Oryza sativa subsp. japonica GN=LTI6A PE=2 SV=1	PF01679	Proteolipid membrane potential modulator	--	--	--	--	GO:0016021	integral component of membrane	--	--
Cluster-47702.42825	1359	0	143.568	(Inf)	5.406e-06	0.011582	down	--	--	--	--	--	--	--	--	--	--	--	--	--	--	--	--	--	--	--	--	--	--	--	--
Cluster-47702.63028	364	0	54.5886	(Inf)	6.3332e-06	0.012585	down	--	--	--	--	--	--	--	--	--	--	--	--	--	--	--	--	--	--	--	--	--	--	--	--
Cluster-47702.30503	1722	0	419.321	(Inf)	7.1411e-06	0.013988	down	XP_009603718.1	PREDICTED: secretory carrier-associated membrane protein 2-like [Nicotiana tomentosiformis]	1220	1.1e-131	XM_010648474.1	PREDICTED: Vitis vinifera secretory carrier-associated membrane protein 3 (LOC100255491), mRNA	315	6.03658e-162	--	--	--	--	Q9M5P2	Secretory carrier-associated membrane protein 3 OS=Arabidopsis thaliana GN=SCAMP3 PE=1 SV=1	PF04144	SCAMP family	GO:0015031	protein transport	--	--	GO:0016021	integral component of membrane	KOG3088	Secretory carrier membrane protein
Cluster-47702.35467	2879	0	428.161	(Inf)	9.6794e-06	0.018181	down	XP_009622289.1	PREDICTED: exocyst complex component EXO84B [Nicotiana tomentosiformis]	3183	0	XM_002273631.2	PREDICTED: Vitis vinifera exocyst complex component EXO84B (LOC100248529), mRNA	956	0	--	--	--	--	Q9LTB0	Exocyst complex component EXO84B OS=Arabidopsis thaliana GN=EXO84B PE=1 SV=1	--	--	--	--	--	--	--	--	--	--
Cluster-47702.48422	4004	0	413.727	(Inf)	1.0129e-05	0.018768	down	XP_002280702.2	PREDICTED: pentatricopeptide repeat-containing protein At2g22070 [Vitis vinifera]	1973	1.3e-218	XM_012224886.1	PREDICTED: Jatropha curcas malate dehydrogenase, chloroplastic (LOC105640544), mRNA	325	3.9187e-167	--	--	--	--	Q9SHZ8	Pentatricopeptide repeat-containing protein At2g22070 OS=Arabidopsis thaliana GN=PCMP-H41 PE=3 SV=1	PF13374//PF01073//PF13371//PF02866//PF13176//PF01370//PF00056//PF05024//PF13414//PF14863//PF17049//PF00515	Tetratricopeptide repeat//3-beta hydroxysteroid dehydrogenase/isomerase family//Tetratricopeptide repeat//lactate/malate dehydrogenase, alpha/beta C-terminal domain//Tetratricopeptide repeat//NAD dependent epimerase/dehydratase family//lactate/malate dehydrogenase, NAD binding domain//N-acetylglucosaminyl transferase component (Gpi1)//TPR repeat//Alkyl sulfatase dimerisation//ATPase expression pr…	GO:0006694//GO:0006506//GO:0008209//GO:0008210//GO:0006417//GO:0055114//GO:0008207	steroid biosynthetic process//GPI anchor biosynthetic process//androgen metabolic process//estrogen metabolic process//regulation of translation//oxidation-reduction process//C21-steroid hormone metabolic process	GO:0050662//GO:0046983//GO:0003854//GO:0003824//GO:0045182//GO:0016491//GO:0016616//GO:0005515//GO:0017176	coenzyme binding//protein dimerization activity//3-beta-hydroxy-delta5-steroid dehydrogenase activity//catalytic activity//translation regulator activity//oxidoreductase activity//oxidoreductase activity, acting on the CH-OH group of donors, NAD or NADP as acceptor//protein binding//phosphatidylinositol N-acetylglucosaminyltransferase activity	GO:0016021	integral component of membrane	--	--
Cluster-47702.8979	793	2.51856	150.846	-5.9043	1.121e-05	0.019457	down	XP_012066815.1	PREDICTED: uncharacterized protein LOC105629785 [Jatropha curcas]	312	1e-26	XM_012211425.1	PREDICTED: Jatropha curcas uncharacterized LOC105629785 (LOC105629785), mRNA	47	2.59677e-13	--	--	--	--	--	--	--	--	--	--	--	--	--	--	--	--
Cluster-47702.64833	749	0	47.9855	(Inf)	1.2025e-05	0.020125	down	--	--	--	--	--	--	--	--	--	--	--	--	--	--	--	--	--	--	--	--	--	--	--	--
Cluster-47702.45860	2185	1.53066	121.49	-6.3105	1.2183e-05	0.020126	down	XP_010060758.1	PREDICTED: uncharacterized protein At3g49055 isoform X1 [Eucalyptus grandis]>gi|629126253|gb|KCW90678.1| hypothetical protein EUGRSUZ_A02769 [Eucalyptus grandis]	336	4.6e-29	--	--	--	--	--	--	--	--	Q5XVA8	Uncharacterized protein At3g49055 OS=Arabidopsis thaliana GN=At3g49055 PE=2 SV=1	--	--	--	--	--	--	--	--	--	--
Cluster-47702.70775	1722	0	46.4638	(Inf)	1.4434e-05	0.023284	down	XP_002307096.1	trehalose-6-phosphate phosphatase family protein [Populus trichocarpa]>gi|118484760|gb|ABK94249.1| unknown [Populus trichocarpa]>gi|222856545|gb|EEE94092.1| trehalose-6-phosphate phosphatase family protein [Populus trichocarpa]	311	2.8e-26	--	--	--	--	K01087	otsB	trehalose 6-phosphate phosphatase	http://www.genome.jp/dbget-bin/www_bget?ko:K01087	F4KFG5	Probable trehalose-phosphate phosphatase I OS=Arabidopsis thaliana GN=TPPI PE=2 SV=1	--	--	--	--	--	--	--	--	--	--
Cluster-47702.45259	3029	0	45.1	(Inf)	1.628e-05	0.025658	down	XP_009616694.1	PREDICTED: phosphoethanolamine N-methyltransferase 1-like [Nicotiana tomentosiformis]	1960	3.1e-217	XM_002282146.3	PREDICTED: Vitis vinifera phosphomethylethanolamine N-methyltransferase (LOC100254279), mRNA	600	0	K05929	E2.1.1.103, NMT	phosphoethanolamine N-methyltransferase	http://www.genome.jp/dbget-bin/www_bget?ko:K05929	Q9M571	Phosphoethanolamine N-methyltransferase OS=Spinacia oleracea GN=PEAMT PE=1 SV=1	PF02390//PF05891//PF08241//PF01209//PF01135//PF08123//PF00891//PF09445//PF01728//PF05175	Putative methyltransferase//AdoMet dependent proline di-methyltransferase//Methyltransferase domain//ubiE/COQ5 methyltransferase family//Protein-L-isoaspartate(D-aspartate) O-methyltransferase (PCMT)//Histone methylation protein DOT1//O-methyltransferase//RNA cap guanine-N2 methyltransferase//FtsJ-like methyltransferase//Methyltransferase small domain	GO:0008152//GO:0001510//GO:0006400//GO:0009452//GO:0006464//GO:0006554//GO:0046500//GO:0006479//GO:0032259//GO:0009451//GO:0006480//GO:0008033	metabolic process//RNA methylation//tRNA modification//7-methylguanosine RNA capping//cellular protein modification process//lysine catabolic process//S-adenosylmethionine metabolic process//protein methylation//methylation//RNA modification//N-terminal protein amino acid methylation//tRNA processing	GO:0008171//GO:0018024//GO:0008176//GO:0008168//GO:0004719	O-methyltransferase activity//histone-lysine N-methyltransferase activity//tRNA (guanine-N7-)-methyltransferase activity//methyltransferase activity//protein-L-isoaspartate (D-aspartate) O-methyltransferase activity	--	--	--	--
Cluster-47702.62023	767	0.294827	584.456	-10.953	1.7009e-05	0.026419	down	--	--	--	--	--	--	--	--	--	--	--	--	--	--	PF00642	Zinc finger C-x8-C-x5-C-x3-H type (and similar)	--	--	GO:0046872	metal ion binding	--	--	--	--
Cluster-47702.13651	1285	0	42.8281	(Inf)	2.1338e-05	0.031258	down	XP_006476991.1	PREDICTED: malate synthase, glyoxysomal-like [Citrus sinensis]	532	5e-52	HG975515.1	Solanum lycopersicum chromosome ch03, complete genome	135	5.1527e-62	K01638	E2.3.3.9, aceB, glcB	malate synthase	http://www.genome.jp/dbget-bin/www_bget?ko:K01638	P17432	Malate synthase, glyoxysomal OS=Gossypium hirsutum PE=2 SV=1	PF01701//PF01274	Photosystem I reaction centre subunit IX / PsaJ//Malate synthase	GO:0006090//GO:0015979//GO:0006099//GO:0006097	pyruvate metabolic process//photosynthesis//tricarboxylic acid cycle//glyoxylate cycle	GO:0004474	malate synthase activity	GO:0009522	photosystem I	KOG1261	Malate synthase
Cluster-47702.61581	1339	0.294827	511.603	-10.761	2.1892e-05	0.031598	down	ERN20007.1	hypothetical protein AMTR_s00071p00160380 [Amborella trichopoda]	205	4.3e-14	--	--	--	--	--	--	--	--	P19199	Polyprotein P3 OS=Commelina yellow mottle virus PE=3 SV=2	PF05531//PF10473	Nucleopolyhedrovirus P10 protein//Leucine-rich repeats of kinetochore protein Cenp-F/LEK1	--	--	GO:0008134//GO:0045502//GO:0042803	transcription factor binding//dynein binding//protein homodimerization activity	GO:0005667//GO:0030286//GO:0019028	transcription factor complex//dynein complex//viral capsid	--	--
Cluster-47702.20149	2141	0	42.5528	(Inf)	2.3053e-05	0.032926	down	XP_006354161.1	PREDICTED: uncharacterized protein LOC102578801 [Solanum tuberosum]	581	1.7e-57	XM_010259266.1	PREDICTED: Nelumbo nucifera uncharacterized LOC104597617 (LOC104597617), mRNA	175	5.04319e-84	--	--	--	--	--	--	PF01329	Pterin 4 alpha carbinolamine dehydratase	GO:0006729	tetrahydrobiopterin biosynthetic process	GO:0008124	4-alpha-hydroxytetrahydrobiopterin dehydratase activity	--	--	--	--
Cluster-47702.36919	551	14.7979	613.372	-5.3733	2.3812e-05	0.033661	down	--	--	--	--	--	--	--	--	--	--	--	--	--	--	PF00895	ATP synthase protein 8	GO:0015986//GO:0015992	ATP synthesis coupled proton transport//proton transport	GO:0015078	hydrogen ion transmembrane transporter activity	GO:0000276	mitochondrial proton-transporting ATP synthase complex, coupling factor F(o)	--	--
Cluster-47702.37384	1641	0	268.451	(Inf)	2.5482e-05	0.03494	down	XP_011086895.1	PREDICTED: peptidyl-prolyl cis-trans isomerase FKBP19, chloroplastic [Sesamum indicum]	883	1.3e-92	XM_008224037.1	PREDICTED: Prunus mume peptidyl-prolyl cis-trans isomerase FKBP19, chloroplastic (LOC103322153), transcript variant X2, mRNA	242	2.18725e-121	--	--	--	--	Q9LYR5	Peptidyl-prolyl cis-trans isomerase FKBP19, chloroplastic OS=Arabidopsis thaliana GN=FKBP19 PE=1 SV=1	PF00254	FKBP-type peptidyl-prolyl cis-trans isomerase	GO:0006457	protein folding	--	--	--	--	--	--
Cluster-47702.49851	2099	1.23139	267.37	-7.7624	2.5455e-05	0.03494	down	XP_008451648.1	PREDICTED: uncharacterized protein LOC103492881 [Cucumis melo]	525	5.3e-51	--	--	--	--	--	--	--	--	--	--	PF00872	Transposase, Mutator family	GO:0006313	transposition, DNA-mediated	GO:0003677//GO:0004803	DNA binding//transposase activity	--	--	--	--
Cluster-47702.70985	947	0.702698	67.806	-6.5924	2.7253e-05	0.036998	down	--	--	--	--	--	--	--	--	--	--	--	--	--	--	PF03838	Recombination protein U	GO:0006310//GO:0006281	DNA recombination//DNA repair	--	--	GO:0005737	cytoplasm	--	--
Cluster-47702.60735	2405	0	251.773	(Inf)	2.7745e-05	0.037297	down	XP_011073344.1	PREDICTED: factor of DNA methylation 1 [Sesamum indicum]	2030	1.9e-225	XR_847517.1	PREDICTED: Sesamum indicum factor of DNA methylation 1 (LOC105158322), transcript variant X2, misc_RNA	326	6.50965e-168	--	--	--	--	Q9S9P3	Factor of DNA methylation 1 OS=Arabidopsis thaliana GN=FDM1 PE=1 SV=1	PF03470//PF03468	XS zinc finger domain//XS domain	GO:0031047	gene silencing by RNA	--	--	--	--	--	--
Cluster-47702.16624	1523	0	222.819	(Inf)	3.0878e-05	0.040818	down	BAJ90196.1	predicted protein [Hordeum vulgare subsp. vulgare]	1548	9.2e-170	NM_001402.5	Homo sapiens eukaryotic translation elongation factor 1 alpha 1 (EEF1A1), mRNA	1523	0	K03231	EEF1A	elongation factor 1-alpha	http://www.genome.jp/dbget-bin/www_bget?ko:K03231	P68103	Elongation factor 1-alpha 1 OS=Bos taurus GN=EEF1A1 PE=1 SV=1	PF03144	Elongation factor Tu domain 2	--	--	GO:0005525	GTP binding	--	--	KOG0052	Translation elongation factor EF-1 alpha/Tu
Cluster-47702.62231	3276	0	239.241	(Inf)	3.25e-05	0.04194	down	XP_007024515.1	Root hair defective 3 GTP-binding protein (RHD3) isoform 2 [Theobroma cacao]>gi|508779881|gb|EOY27137.1| Root hair defective 3 GTP-binding protein (RHD3) isoform 2 [Theobroma cacao]	3335	0	XM_010656221.1	PREDICTED: Vitis vinifera protein ROOT HAIR DEFECTIVE 3 (LOC100254873), mRNA	997	0	--	--	--	--	P93042	Protein ROOT HAIR DEFECTIVE 3 OS=Arabidopsis thaliana GN=RHD3 PE=1 SV=1	PF00005//PF02263//PF01322//PF01926//PF03193	ABC transporter//Guanylate-binding protein, N-terminal domain//Cytochrome C'//50S ribosome-binding GTPase//Protein of unknown function, DUF258	GO:0006118	obsolete electron transport	GO:0005524//GO:0016887//GO:0005506//GO:0005525//GO:0003924//GO:0009055//GO:0020037	ATP binding//ATPase activity//iron ion binding//GTP binding//GTPase activity//electron carrier activity//heme binding	--	--	KOG2203	GTP-binding protein
Cluster-21338.0	1577	1.17931	88.0548	-6.2224	3.3376e-05	0.042374	down	--	--	--	--	XM_010631157.1	PREDICTED: Fukomys damarensis synaptosomal-associated protein, 91kDa (Snap91), transcript variant X10, mRNA	34	8.88791e-06	--	--	--	--	--	--	--	--	--	--	--	--	--	--	--	--
Cluster-47702.28116	868	0.702698	63.5233	-6.4982	3.6233e-05	0.044758	down	XP_007021706.1	Galactosyltransferase family protein isoform 2 [Theobroma cacao]>gi|508721334|gb|EOY13231.1| Galactosyltransferase family protein isoform 2 [Theobroma cacao]	577	2.1e-57	XM_009777103.1	PREDICTED: Nicotiana sylvestris probable beta-1,3-galactosyltransferase 14 (LOC104225325), mRNA	138	7.39156e-64	--	--	--	--	Q8L7M1	Probable beta-1,3-galactosyltransferase 14 OS=Arabidopsis thaliana GN=B3GALT14 PE=2 SV=1	PF01762	Galactosyltransferase	GO:0006486	protein glycosylation	GO:0008378	galactosyltransferase activity	GO:0016020	membrane	--	--
Cluster-47702.67990	2210	0	220.284	(Inf)	3.6008e-05	0.044758	down	XP_005791504.1	hypothetical protein EMIHUDRAFT_109093 [Emiliania huxleyi CCMP1516]>gi|485645342|gb|EOD39075.1| hypothetical protein EMIHUDRAFT_109093 [Emiliania huxleyi CCMP1516]	185	1.5e-11	XM_005270128.2	PREDICTED: Homo sapiens surfactant protein A2 (SFTPA2), transcript variant X1, mRNA	2156	0	--	--	--	--	Q8IWL1	Pulmonary surfactant-associated protein A2 OS=Homo sapiens GN=SFTPA2 PE=1 SV=1	--	--	--	--	--	--	--	--	--	--
Cluster-19974.0	1718	0	143.615	(Inf)	3.9983e-05	0.047662	down	--	--	--	--	XM_001804978.1	Phaeosphaeria nodorum SN15 hypothetical protein partial mRNA	444	0	--	--	--	--	--	--	--	--	--	--	--	--	--	--	--	--
Cluster-47702.64836	611	0	223.024	(Inf)	4.0322e-05	0.047662	down	P43390.1	RecName: Full=Metallothionein-like protein type 2 [Actinidia deliciosa]>gi|1086021|pir||S48038 metallothionein-like protein - kiwi fruit>gi|450245|gb|AAA53074.1| metallothionein-like protein [Actinidia deliciosa]	294	9.4e-25	L27813.1	ACTPKIWD Actinidia deliciosa var. deliciosa (pKIWI504) mRNA, complete cds	481	0	--	--	--	--	P43390	Metallothionein-like protein type 2 OS=Actinidia deliciosa GN=pKIWI504 PE=2 SV=1	PF01439	Metallothionein	--	--	GO:0046872	metal ion binding	--	--	--	--
Cluster-47702.27341	3325	651.912	0	Inf	1.313e-11	1.6877e-06	up	CDP07584.1	unnamed protein product [Coffea canephora]	4129	0	XM_002283668.2	PREDICTED: Vitis vinifera exocyst complex component SEC3A (LOC100255739), mRNA	1425	0	--	--	--	--	Q9SX85	Exocyst complex component SEC3A OS=Arabidopsis thaliana GN=SEC3A PE=1 SV=1	PF00087//PF09432//PF04124	Snake toxin//Tho complex subunit THP2//Dor1-like family	GO:0006406//GO:0009405//GO:0006368	mRNA export from nucleus//pathogenesis//transcription elongation from RNA polymerase II promoter	--	--	GO:0000446//GO:0017119//GO:0005576	nucleoplasmic THO complex//Golgi transport complex//extracellular region	KOG2148	Exocyst protein Sec3
Cluster-47702.36909	1255	1078.64	0.598853	10.815	2.4617e-11	1.6877e-06	up	EYU32910.1	hypothetical protein MIMGU_mgv1a009555mg [Erythranthe guttata]	1153	4.8e-124	XM_003544351.2	PREDICTED: Glycine max proteasome subunit alpha type-1-B-like (LOC100792921), transcript variant 1, mRNA	325	1.20522e-167	K02725	PSMA1	20S proteasome subunit alpha 6	http://www.genome.jp/dbget-bin/www_bget?ko:K02725	P34066	Proteasome subunit alpha type-1-A OS=Arabidopsis thaliana GN=PAF1 PE=1 SV=3	PF10584//PF00227	Proteasome subunit A N-terminal signature//Proteasome subunit	GO:0006511//GO:0051603	ubiquitin-dependent protein catabolic process//proteolysis involved in cellular protein catabolic process	GO:0004175//GO:0004298	endopeptidase activity//threonine-type endopeptidase activity	GO:0019773//GO:0005839	proteasome core complex, alpha-subunit complex//proteasome core complex	KOG0863	20S proteasome, regulatory subunit alpha type PSMA1/PRE5
Cluster-47702.50813	2962	1076.73	0.894941	10.233	5.3907e-11	2.4639e-06	up	CDP01376.1	unnamed protein product [Coffea canephora]	1451	3.2e-158	XM_009766992.1	PREDICTED: Nicotiana sylvestris polyadenylate-binding protein RBP47-like (LOC104216853), mRNA	432	0	--	--	--	--	Q9SX79	Polyadenylate-binding protein RBP47C OS=Arabidopsis thaliana GN=RBP47C PE=2 SV=1	PF16367//PF00076//PF08777	RNA recognition motif//RNA recognition motif. (a.k.a. RRM, RBD, or RNP domain)//RNA binding motif	--	--	GO:0003676//GO:0003723	nucleic acid binding//RNA binding	--	--	KOG0118	FOG: RRM domain
Cluster-47702.47673	964	374.341	0	Inf	1.9718e-10	4.9266e-06	up	XP_002275558.2	PREDICTED: RNA polymerase-associated protein LEO1 [Vitis vinifera]	478	6.9e-46	--	--	--	--	--	--	--	--	--	--	PF00269	Small, acid-soluble spore proteins, alpha/beta type	GO:0006265	DNA topological change	GO:0003690	double-stranded DNA binding	--	--	--	--
Cluster-47702.36651	1831	494.709	0.296088	10.706	2.5797e-10	5.0531e-06	up	XP_011083812.1	PREDICTED: uncharacterized protein LOC105166230 isoform X1 [Sesamum indicum]>gi|747073692|ref|XP_011083813.1| PREDICTED: uncharacterized protein LOC105166230 isoform X1 [Sesamum indicum]	1497	9e-164	XM_012223814.1	PREDICTED: Jatropha curcas uncharacterized LOC105639682 (LOC105639682), transcript variant X2, mRNA	175	4.30084e-84	--	--	--	--	--	--	--	--	--	--	--	--	--	--	--	--
Cluster-47702.32990	1790	1026.76	1.77987	9.1721	4.5901e-10	7.8673e-06	up	XP_004238172.1	PREDICTED: uncharacterized protein At1g47420, mitochondrial [Solanum lycopersicum]	787	1.9e-81	--	--	--	--	--	--	--	--	Q9SX77	Succinate dehydrogenase subunit 5, mitochondrial OS=Arabidopsis thaliana GN=SDH5 PE=1 SV=1	--	--	--	--	--	--	--	--	--	--
Cluster-47702.56638	1318	295.359	0	Inf	7.0364e-10	9.648e-06	up	--	--	--	--	--	--	--	--	--	--	--	--	--	--	PF00341//PF00003	PDGF/VEGF domain//7 transmembrane sweet-taste receptor of 3 GCPR	GO:0007165//GO:0008283//GO:0040007//GO:0007186	signal transduction//cell proliferation//growth//G-protein coupled receptor signaling pathway	GO:0008083//GO:0004930	growth factor activity//G-protein coupled receptor activity	GO:0016020//GO:0016021	membrane//integral component of membrane	--	--
Cluster-47702.69160	967	697.761	1.18435	9.2025	8.5692e-10	1.04e-05	up	--	--	--	--	--	--	--	--	--	--	--	--	--	--	--	--	--	--	--	--	--	--	--	--
Cluster-47702.82304	1404	274.2	0	Inf	9.3394e-10	1.04e-05	up	XP_010669281.1	PREDICTED: F-box/kelch-repeat protein At3g06240-like [Beta vulgaris subsp. vulgaris]>gi|870866897|gb|KMT17809.1| hypothetical protein BVRB_2g033480 [Beta vulgaris subsp. vulgaris]	572	1.3e-56	--	--	--	--	--	--	--	--	Q8GXC7	F-box/kelch-repeat protein At3g06240 OS=Arabidopsis thaliana GN=At3g06240 PE=2 SV=1	PF12937//PF00646	F-box-like//F-box domain	--	--	GO:0005515	protein binding	--	--	--	--
Cluster-47702.47766	1082	895.349	2.42898	8.526	2.586e-09	2.5327e-05	up	XP_010691837.1	PREDICTED: ubiquitin-fold modifier-conjugating enzyme 1 [Beta vulgaris subsp. vulgaris]>gi|870847902|gb|KMT00236.1| hypothetical protein BVRB_1g015980 [Beta vulgaris subsp. vulgaris]	899	1.2e-94	--	--	--	--	K12165	UFC1	ufm1-conjugating enzyme 1	http://www.genome.jp/dbget-bin/www_bget?ko:K12165	Q9SXC8	Ubiquitin-fold modifier-conjugating enzyme 1 OS=Arabidopsis thaliana GN=At1g27530 PE=2 SV=1	PF05773//PF03529	RWD domain//Otx1 transcription factor	GO:0007275	multicellular organismal development	GO:0005515//GO:0003700	protein binding//transcription factor activity, sequence-specific DNA binding	GO:0005667//GO:0005634	transcription factor complex//nucleus	KOG3357	Uncharacterized conserved protein
Cluster-47702.80197	1229	401.08	0.898279	8.8025	5.4996e-09	5.0272e-05	up	XP_010250324.1	PREDICTED: lariat debranching enzyme isoform X2 [Nelumbo nucifera]	972	4.6e-103	XM_010252022.1	PREDICTED: Nelumbo nucifera lariat debranching enzyme (LOC104592574), transcript variant X2, mRNA	282	9.44668e-144	K18328	DBR1	lariat debranching enzyme	http://www.genome.jp/dbget-bin/www_bget?ko:K18328	Q94K01	Lariat debranching enzyme OS=Arabidopsis thaliana GN=DBR1 PE=2 SV=1	PF00149	Calcineurin-like phosphoesterase	--	--	GO:0016787	hydrolase activity	--	--	KOG2863	RNA lariat debranching enzyme
Cluster-47702.63625	801	247.661	0.296088	9.7081	7.361e-09	6.3082e-05	up	--	--	--	--	--	--	--	--	--	--	--	--	--	--	--	--	--	--	--	--	--	--	--	--
Cluster-47702.80936	1345	639.033	2.14291	8.2202	8.2778e-09	6.6766e-05	up (MADS)	AGA61754.1	apetala 3 [Cornus kousa]	871	2.6e-91	GQ141171.1	Napoleona vogelii MADS-domain transcription factor (DEF) gene, partial cds	171	5.24936e-82	K09264	K09264	MADS-box transcription factor, plant	http://www.genome.jp/dbget-bin/www_bget?ko:K09264	P23706	Floral homeotic protein DEFICIENS OS=Antirrhinum majus GN=DEFA PE=1 SV=1	PF07127//PF12937//PF00319//PF01486	Late nodulin protein//F-box-like//SRF-type transcription factor (DNA-binding and dimerisation domain)//K-box region	GO:0009878//GO:0006355	nodule morphogenesis//regulation of transcription, DNA-templated	GO:0005515//GO:0046983//GO:0003677//GO:0046872//GO:0003700	protein binding//protein dimerization activity//DNA binding//metal ion binding//transcription factor activity, sequence-specific DNA binding	GO:0005634//GO:0005667	nucleus//transcription factor complex	--	--
Cluster-47702.48983	646	155.714	0	Inf	1.5059e-08	0.00010867	up	--	--	--	--	--	--	--	--	--	--	--	--	--	--	--	--	--	--	--	--	--	--	--	--
Cluster-47702.67390	2295	164.063	0	Inf	1.5039e-08	0.00010867	up	NP_173376.1	3-ketoacyl-CoA synthase 4 [Arabidopsis thaliana]>gi|75311386|sp|Q9LN49.1|KCS4_ARATH RecName: Full=3-ketoacyl-CoA synthase 4; Short=KCS-4; AltName: Full=Very long-chain fatty acid condensing enzyme 4; Short=VLCFA condensing enzyme 4>gi|8778420|gb|AAF79428.1|AC025808_10 F18O14.21 [Arabidopsis thaliana]>gi|190610070|gb|ACE79746.1| At1g19440 [Arabidopsis thaliana]>gi|332191731|gb|AEE29852.1| 3-ketoac…	2361	7.4e-264	FJ883578.1	Camellia oleifera 3-ketoacyl-CoA synthase (KCS) mRNA, complete cds	645	0	K15397	KCS	3-ketoacyl-CoA synthase	http://www.genome.jp/dbget-bin/www_bget?ko:K15397	Q9LN49	3-ketoacyl-CoA synthase 4 OS=Arabidopsis thaliana GN=KCS4 PE=2 SV=1	PF03612//PF08541//PF08392//PF08545	Sorbitol phosphotransferase enzyme II N-terminus//3-Oxoacyl-[acyl-carrier-protein (ACP)] synthase III C terminal//FAE1/Type III polyketide synthase-like protein//3-Oxoacyl-[acyl-carrier-protein (ACP)] synthase III	GO:0042335//GO:0008610//GO:0008643//GO:0042967//GO:0000038//GO:0009401//GO:0009409//GO:0006633	cuticle development//lipid biosynthetic process//carbohydrate transport//acyl-carrier-protein biosynthetic process//very long-chain fatty acid metabolic process//phosphoenolpyruvate-dependent sugar phosphotransferase system//response to cold//fatty acid biosynthetic process	GO:0016747//GO:0008982//GO:0004315	transferase activity, transferring acyl groups other than amino-acyl groups//protein-N(PI)-phosphohistidine-sugar phosphotransferase activity//3-oxoacyl-[acyl-carrier-protein] synthase activity	GO:0005835//GO:0009357//GO:0016021//GO:0016020//GO:0005634	fatty acid synthase complex//protein-N(PI)-phosphohistidine-sugar phosphotransferase complex//integral component of membrane//membrane//nucleus	--	--
Cluster-47702.82436	781	154.713	0	Inf	1.6702e-08	0.00011451	up	--	--	--	--	--	--	--	--	--	--	--	--	--	--	--	--	--	--	--	--	--	--	--	--
Cluster-47702.8153	1853	317.919	0.894941	8.4727	1.9862e-08	0.00012968	up	--	--	--	--	--	--	--	--	--	--	--	--	--	--	--	--	--	--	--	--	--	--	--	--
Cluster-47702.72318	2015	237.494	0.592176	8.6477	3.1538e-08	0.00019656	up	XP_002281331.1	PREDICTED: protein NUCLEAR FUSION DEFECTIVE 5, mitochondrial [Vitis vinifera]	1941	3.3e-215	XM_002281295.2	PREDICTED: Vitis vinifera protein NUCLEAR FUSION DEFECTIVE 5, mitochondrial (LOC100267767), mRNA	401	0	--	--	--	--	Q940Z1	Pentatricopeptide repeat-containing protein At1g19525 OS=Arabidopsis thaliana GN=At1g19525 PE=2 SV=2	PF00637//PF07721//PF13414	Region in Clathrin and VPS//Tetratricopeptide repeat//TPR repeat	GO:0006886//GO:0016192	intracellular protein transport//vesicle-mediated transport	GO:0005515//GO:0042802	protein binding//identical protein binding	--	--	--	--
Cluster-47702.34806	1835	137.736	0	Inf	3.3165e-08	0.00019772	up	CDP01324.1	unnamed protein product [Coffea canephora]	1592	8.7e-175	--	--	--	--	K14829	IPI3	pre-rRNA-processing protein IPI3	http://www.genome.jp/dbget-bin/www_bget?ko:K14829	Q9M3B4	Protein ROOT INITIATION DEFECTIVE 3 OS=Arabidopsis thaliana GN=RID3 PE=1 SV=1	PF00400	WD domain, G-beta repeat	--	--	GO:0005515	protein binding	--	--	KOG0646	WD40 repeat protein
Cluster-47702.61390	897	123.345	0	Inf	4.3273e-08	0.00024723	up	XP_004307847.2	PREDICTED: uncharacterized protein LOC101291673 [Fragaria vesca subsp. vesca]	425	8.9e-40	XM_008460946.1	PREDICTED: Cucumis melo uncharacterized LOC103498365 (LOC103498365), transcript variant X3, mRNA	82	1.03231e-32	--	--	--	--	--	--	PF00779	BTK motif	GO:0035556	intracellular signal transduction	--	--	--	--	--	--
Cluster-47702.84953	756	124.672	0	Inf	4.6668e-08	0.00025595	up	--	--	--	--	--	--	--	--	--	--	--	--	--	--	--	--	--	--	--	--	--	--	--	--
Cluster-47702.16925	2497	219.771	0.598853	8.5196	4.9679e-08	0.00026199	up	XP_008220799.1	PREDICTED: S-adenosyl-L-methionine-dependent tRNA 4-demethylwyosine synthase [Prunus mume]	2514	1.5e-281	XM_009803348.1	PREDICTED: Nicotiana sylvestris S-adenosyl-L-methionine-dependent tRNA 4-demethylwyosine synthase (LOC104247356), mRNA	610	0	K15449	TYW1	tRNA wybutosine-synthesizing protein 1	http://www.genome.jp/dbget-bin/www_bget?ko:K15449	Q8RXN5	S-adenosyl-L-methionine-dependent tRNA 4-demethylwyosine synthase OS=Arabidopsis thaliana GN=TYW1 PE=2 SV=1	PF10255//PF04055//PF00258	RNA polymerase I-associated factor PAF67//Radical SAM superfamily//Flavodoxin	GO:0006446	regulation of translational initiation	GO:0003824//GO:0003743//GO:0010181//GO:0051536	catalytic activity//translation initiation factor activity//FMN binding//iron-sulfur cluster binding	GO:0005737//GO:0005840//GO:0005852	cytoplasm//ribosome//eukaryotic translation initiation factor 3 complex	KOG1160	Fe-S oxidoreductase
Cluster-47702.19515	814	186.585	0.598853	8.2834	1.0497e-07	0.00052933	up	--	--	--	--	--	--	--	--	--	--	--	--	--	--	PF03820//PF07168	Tricarboxylate carrier//Ureide permease	GO:0071705//GO:0006811//GO:0055085	nitrogen compound transport//ion transport//transmembrane transport	GO:0015075	ion transmembrane transporter activity	GO:0016020	membrane	--	--
Cluster-47702.61887	1137	103.144	0	Inf	1.0809e-07	0.00052933	up	XP_002283278.1	PREDICTED: deSI-like protein At4g17486 [Vitis vinifera]>gi|731429472|ref|XP_010664659.1| PREDICTED: deSI-like protein At4g17486 [Vitis vinifera]>gi|302142454|emb|CBI19657.3| unnamed protein product [Vitis vinifera]	758	2.8e-78	XM_010666357.1	PREDICTED: Vitis vinifera deSI-like protein At4g17486 (LOC100245551), transcript variant X2, mRNA	183	9.4359e-89	--	--	--	--	Q93VG8	DeSI-like protein At4g17486 OS=Arabidopsis thaliana GN=At4g17486 PE=2 SV=1	--	--	--	--	--	--	--	--	KOG0324	Uncharacterized conserved protein
Cluster-47702.47927	4591	105.52	0	Inf	1.3684e-07	0.00062544	up	XP_002273987.1	PREDICTED: ABC transporter B family member 11 [Vitis vinifera]>gi|731395943|ref|XP_010652340.1| PREDICTED: ABC transporter B family member 11 [Vitis vinifera]	2542	1.5e-284	XM_008229565.1	PREDICTED: Prunus mume ABC transporter B family member 11-like (LOC103327260), transcript variant X3, mRNA	425	0	K05658	ABCB1	ATP-binding cassette, subfamily B (MDR/TAP), member 1	http://www.genome.jp/dbget-bin/www_bget?ko:K05658	Q9M1Q9	ABC transporter B family member 21 OS=Arabidopsis thaliana GN=ABCB21 PE=1 SV=2	PF00005//PF13304//PF06414//PF03193//PF00819//PF07728//PF00664//PF00270//PF00503	ABC transporter//AAA domain, putative AbiEii toxin, Type IV TA system//Zeta toxin//Protein of unknown function, DUF258//Myotoxin, crotamine//AAA domain (dynein-related subfamily)//ABC transporter transmembrane region//DEAD/DEAH box helicase//G-protein alpha subunit	GO:0006810//GO:0007165//GO:0007186//GO:0044564//GO:0055085	transport//signal transduction//G-protein coupled receptor signaling pathway//envenomation resulting in occlusion of the pore of voltage-gated potassium channel in other organism//transmembrane transport	GO:0004871//GO:0005525//GO:0003924//GO:0031683//GO:0003676//GO:0042626//GO:0005524//GO:0016887//GO:0016301//GO:0019001	signal transducer activity//GTP binding//GTPase activity//G-protein beta/gamma-subunit complex binding//nucleic acid binding//ATPase activity, coupled to transmembrane movement of substances//ATP binding//ATPase activity//kinase activity//guanyl nucleotide binding	GO:0016021	integral component of membrane	--	--
Cluster-47702.53475	1285	99.8105	0	Inf	1.855e-07	0.00079485	up	--	--	--	--	--	--	--	--	--	--	--	--	--	--	--	--	--	--	--	--	--	--	--	--
Cluster-47702.7750	806	160.273	0.652455	7.9404	2.0567e-07	0.00085456	up	XP_004514153.1	PREDICTED: serine/arginine-rich SC35-like splicing factor SCL33 [Cicer arietinum]	211	5.2e-15	--	--	--	--	K12900	FUSIP1	FUS-interacting serine-arginine-rich protein 1	http://www.genome.jp/dbget-bin/www_bget?ko:K12900	Q9SEU4	Serine/arginine-rich SC35-like splicing factor SCL33 OS=Arabidopsis thaliana GN=SCL33 PE=1 SV=1	PF05192	MutS domain III	GO:0006298	mismatch repair	GO:0030983//GO:0005524	mismatched DNA binding//ATP binding	--	--	--	--
Cluster-47702.84182	1020	215.431	1.30491	7.3671	2.722e-07	0.0010977	up	--	--	--	--	--	--	--	--	--	--	--	--	--	--	--	--	--	--	--	--	--	--	--	--
Cluster-47702.2935	815	88.0391	0	Inf	3.0691e-07	0.0012024	up	--	--	--	--	--	--	--	--	--	--	--	--	--	--	--	--	--	--	--	--	--	--	--	--
Cluster-47702.78103	2387	89.4142	0	Inf	3.2316e-07	0.0012308	up	XP_011083673.1	PREDICTED: protein RADIALIS-like 3 [Sesamum indicum]	414	4.5e-38	XM_010650835.1	PREDICTED: Vitis vinifera protein RADIALIS-like 3 (LOC100246097), mRNA	86	1.68078e-34	--	--	--	--	Q1A173	Protein RADIALIS-like 6 OS=Arabidopsis thaliana GN=RL6 PE=2 SV=1	PF16588//PF09596//PF05679	C2H2 zinc-finger//MamL-1 domain//Chondroitin N-acetylgalactosaminyltransferase	GO:0045944//GO:0007219	positive regulation of transcription from RNA polymerase II promoter//Notch signaling pathway	GO:0003676//GO:0008376//GO:0003713//GO:0008270	nucleic acid binding//acetylgalactosaminyltransferase activity//transcription coactivator activity//zinc ion binding	GO:0032580//GO:0016607//GO:0005667	Golgi cisterna membrane//nuclear speck//transcription factor complex	--	--
Cluster-47702.46332	7230	112.491	0	Inf	4.0779e-07	0.0015112	up	XP_010645148.1	PREDICTED: uncharacterized protein LOC100246156 isoform X2 [Vitis vinifera]	2575	3.6e-288	XM_006339935.1	PREDICTED: Solanum tuberosum actin cytoskeleton-regulatory complex protein PAN1-like (LOC102588516), transcript variant X5, mRNA	263	2.07469e-132	--	--	--	--	A5DVD6	Actin cytoskeleton-regulatory complex protein PAN1 OS=Lodderomyces elongisporus (strain ATCC 11503 / CBS 2605 / JCM 1781 / NBRC 1676 / NRRL YB-4239) GN=PAN1 PE=3 SV=1	PF10591//PF13202//PF13949//PF09339//PF07527//PF01810//PF13833//PF12763//PF13499//PF00036//PF13405	Secreted protein acidic and rich in cysteine Ca binding region//EF hand//ALIX V-shaped domain binding to HIV//IclR helix-turn-helix domain//Hairy Orange//LysE type translocator//EF-hand domain pair//Cytoskeletal-regulatory complex EF hand//EF-hand domain pair//EF hand//EF-hand domain	GO:0006865//GO:0006355//GO:0007165	amino acid transport//regulation of transcription, DNA-templated//signal transduction	GO:0005515//GO:0003677//GO:0005509	protein binding//DNA binding//calcium ion binding	GO:0005578//GO:0016020	proteinaceous extracellular matrix//membrane	--	--
Cluster-47702.4610	818	82.3908	0	Inf	4.2428e-07	0.0015309	up	--	--	--	--	--	--	--	--	--	--	--	--	--	--	PF03526	Colicin E1 (microcin) immunity protein	GO:0006955//GO:0030153	immune response//bacteriocin immunity	GO:0015643	toxic substance binding	GO:0019814	immunoglobulin complex	--	--
Cluster-47702.45188	1075	683.727	7.58825	6.4935	4.8233e-07	0.0016958	up	XP_003519205.1	PREDICTED: transcription initiation factor IIA subunit 2-like [Glycine max]>gi|593488837|ref|XP_007141286.1| hypothetical protein PHAVU_008G183300g [Phaseolus vulgaris]>gi|593488839|ref|XP_007141287.1| hypothetical protein PHAVU_008G183300g [Phaseolus vulgaris]>gi|561014419|gb|ESW13280.1| hypothetical protein PHAVU_008G183300g [Phaseolus vulgaris]>gi|561014420|gb|ESW13281.1| hypothetical protein …	529	9.3e-52	XM_008349574.1	PREDICTED: Malus x domestica transcription initiation factor IIA subunit 2 (LOC103410922), mRNA	134	1.54386e-61	K03123	TFIIA2, GTF2A2, TOA2	transcription initiation factor TFIIA small subunit	http://www.genome.jp/dbget-bin/www_bget?ko:K03123	Q39236	Transcription initiation factor IIA subunit 2 OS=Arabidopsis thaliana GN=TFIIA-S PE=2 SV=2	PF02268//PF02751	Transcription initiation factor IIA, gamma subunit, helical domain//Transcription initiation factor IIA, gamma subunit	GO:0006367	transcription initiation from RNA polymerase II promoter	--	--	GO:0005672	transcription factor TFIIA complex	KOG3463	Transcription initiation factor IIA, gamma subunit
Cluster-24844.0	1259	79.1959	0	Inf	5.5867e-07	0.0017815	up	XP_007017468.1	Peroxin 11A isoform 1 [Theobroma cacao]>gi|508722796|gb|EOY14693.1| Peroxin 11A isoform 1 [Theobroma cacao]	840	9.5e-88	--	--	--	--	--	--	--	--	Q9FZF1	Peroxisomal membrane protein 11A OS=Arabidopsis thaliana GN=PEX11A PE=1 SV=1	PF05648	Peroxisomal biogenesis factor 11 (PEX11)	GO:0016559	peroxisome fission	--	--	GO:0005779	integral component of peroxisomal membrane	--	--
Cluster-47702.69808	883	341.739	3.6367	6.5541	9.1837e-07	0.0028619	up	--	--	--	--	--	--	--	--	--	--	--	--	--	--	--	--	--	--	--	--	--	--	--	--
Cluster-47702.75145	2052	73.6456	0	Inf	1.0007e-06	0.0030491	up	XP_009595250.1	PREDICTED: protein DA1 isoform X1 [Nicotiana tomentosiformis]	1804	2.6e-199	XM_009798131.1	PREDICTED: Nicotiana sylvestris protein DA1 (LOC104243013), transcript variant X2, mRNA	457	0	--	--	--	--	P0C7Q8	Protein DA1 OS=Arabidopsis thaliana GN=DA1 PE=1 SV=1	PF00412	LIM domain	--	--	GO:0008270	zinc ion binding	--	--	KOG1703	Adaptor protein Enigma and related PDZ-LIM proteins
Cluster-47702.38209	931	174.541	1.52393	6.8396	1.065e-06	0.0031746	up	--	--	--	--	--	--	--	--	--	--	--	--	--	--	--	--	--	--	--	--	--	--	--	--
Cluster-47702.83297	655	59.193	0	Inf	1.9049e-06	0.0053306	up	--	--	--	--	--	--	--	--	--	--	--	--	--	--	--	--	--	--	--	--	--	--	--	--
Cluster-47702.28065	1136	58.1159	0	Inf	2.4985e-06	0.0067172	up	NP_001234001.1	mitochondrial malate dehydrogenase [Solanum lycopersicum]>gi|52139816|gb|AAU29198.1| mitochondrial malate dehydrogenase [Solanum lycopersicum]	280	7.4e-23	--	--	--	--	K00026	MDH2	malate dehydrogenase	http://www.genome.jp/dbget-bin/www_bget?ko:K00026	P46487	Malate dehydrogenase, mitochondrial OS=Eucalyptus gunnii GN=MDH PE=2 SV=1	PF00056//PF01424	lactate/malate dehydrogenase, NAD binding domain//R3H domain	GO:0019643//GO:0006108//GO:0044262//GO:0006099//GO:0006090//GO:0046487//GO:0055114	reductive tricarboxylic acid cycle//malate metabolic process//cellular carbohydrate metabolic process//tricarboxylic acid cycle//pyruvate metabolic process//glyoxylate metabolic process//oxidation-reduction process	GO:0030060//GO:0016491//GO:0003676//GO:0000166	L-malate dehydrogenase activity//oxidoreductase activity//nucleic acid binding//nucleotide binding	--	--	KOG1494	NAD-dependent malate dehydrogenase
Cluster-47702.7110	994	74.9479	0.296088	7.9837	3.4205e-06	0.0085275	up	XP_011073378.1	PREDICTED: protein TOPLESS [Sesamum indicum]	767	2.2e-79	XM_010065230.1	PREDICTED: Eucalyptus grandis protein TOPLESS (LOC104450602), transcript variant X3, mRNA	157	2.33238e-74	--	--	--	--	Q0WV90	Topless-related protein 1 OS=Arabidopsis thaliana GN=TPR1 PE=1 SV=3	PF00400	WD domain, G-beta repeat	--	--	GO:0005515	protein binding	--	--	--	--
Cluster-47702.25871	860	133.202	1.49713	6.4753	4.0373e-06	0.0098852	up	XP_008440009.1	PREDICTED: 5'-adenylylsulfate reductase 1, chloroplastic-like [Cucumis melo]	556	5.5e-55	XM_009138987.1	PREDICTED: Brassica rapa 5'-adenylylsulfate reductase 3, chloroplastic-like (LOC103861274), mRNA	76	2.13875e-29	K05907	APR	adenylyl-sulfate reductase (glutathione)	http://www.genome.jp/dbget-bin/www_bget?ko:K05907	P92979	5'-adenylylsulfate reductase 1, chloroplastic OS=Arabidopsis thaliana GN=APR1 PE=1 SV=2	PF00085//PF08534//PF00578	Thioredoxin//Redoxin//AhpC/TSA family	GO:0055114//GO:0045454	oxidation-reduction process//cell redox homeostasis	GO:0016209//GO:0016491	antioxidant activity//oxidoreductase activity	--	--	KOG0191	Thioredoxin/protein disulfide isomerase
Cluster-47702.28650	1481	51.9308	0	Inf	4.5976e-06	0.010736	up	XP_006435147.1	hypothetical protein CICLE_v10002352mg [Citrus clementina]>gi|557537269|gb|ESR48387.1| hypothetical protein CICLE_v10002352mg [Citrus clementina]	393	7.6e-36	--	--	--	--	--	--	--	--	--	--	PF03876	SHS2 domain found in N terminus of Rpb7p/Rpc25p/MJ0397	GO:0006206//GO:0006144//GO:0006351	pyrimidine nucleobase metabolic process//purine nucleobase metabolic process//transcription, DNA-templated	GO:0003899	DNA-directed RNA polymerase activity	GO:0005730	nucleolus	--	--
Cluster-47702.36881	975	253.998	4.08015	5.9601	4.8524e-06	0.010736	up	--	--	--	--	--	--	--	--	--	--	--	--	--	--	--	--	--	--	--	--	--	--	--	--
Cluster-47702.38709	657	70.0951	0.296088	7.8871	4.7222e-06	0.010736	up	--	--	--	--	--	--	--	--	--	--	--	--	--	--	--	--	--	--	--	--	--	--	--	--
Cluster-47702.41046	1698	531.73	10.4132	5.6742	4.8547e-06	0.010736	up	XP_002264902.1	PREDICTED: uncharacterized protein LOC100253108 isoform X2 [Vitis vinifera]>gi|297735773|emb|CBI18460.3| unnamed protein product [Vitis vinifera]	1399	1.9e-152	XM_009783053.1	PREDICTED: Nicotiana sylvestris uncharacterized LOC104230289 (LOC104230289), transcript variant X2, mRNA	419	0	--	--	--	--	--	--	PF01243	Pyridoxamine 5'-phosphate oxidase	GO:0008615//GO:0055114	pyridoxine biosynthetic process//oxidation-reduction process	GO:0004733//GO:0010181//GO:0016491	pyridoxamine-phosphate oxidase activity//FMN binding//oxidoreductase activity	--	--	--	--
Cluster-47702.68066	1647	52.6691	0	Inf	4.9988e-06	0.01088	up	CDP07554.1	unnamed protein product [Coffea canephora]	1503	1.6e-164	XM_002283265.3	PREDICTED: Vitis vinifera lysophospholipid acyltransferase LPEAT1 (LOC100267860), transcript variant X2, mRNA	374	0	K13510	LPCAT1_2	lysophosphatidylcholine acyltransferase / lyso-PAF acetyltransferase	http://www.genome.jp/dbget-bin/www_bget?ko:K13510	Q8L7R3	Lysophospholipid acyltransferase LPEAT1 OS=Arabidopsis thaliana GN=LPEAT1 PE=1 SV=1	PF01553	Acyltransferase	GO:0008152	metabolic process	GO:0016746	transferase activity, transferring acyl groups	--	--	KOG2898	Predicted phosphate acyltransferase, contains PlsC domain
Cluster-47702.32431	1776	153.605	2.09598	6.1955	5.7291e-06	0.012085	up	XP_011095028.1	PREDICTED: LOW QUALITY PROTEIN: phosphoinositide phosphatase SAC8 [Sesamum indicum]	907	2.3e-95	FQ393597.1	Vitis vinifera clone SS0AFA25YC20	293	1.05732e-149	--	--	--	--	Q96328	Phosphoinositide phosphatase SAC8 OS=Arabidopsis thaliana GN=SAC8 PE=2 SV=1	--	--	--	--	--	--	--	--	KOG1889	Putative phosphoinositide phosphatase
Cluster-47702.5456	1101	49.4823	0	Inf	5.8903e-06	0.012237	up (MADS)	BAK20018.1	PgMADS protein3 [Panax ginseng]	580	1.2e-57	XM_006578457.1	PREDICTED: Glycine max agamous-like MADS-box protein AGL8 homolog (LOC100784742), transcript variant X2, mRNA	101	3.49882e-43	K09264	K09264	MADS-box transcription factor, plant	http://www.genome.jp/dbget-bin/www_bget?ko:K09264	Q42429	Agamous-like MADS-box protein AGL8 homolog OS=Solanum tuberosum PE=2 SV=1	PF01486//PF00319	K-box region//SRF-type transcription factor (DNA-binding and dimerisation domain)	GO:0006355	regulation of transcription, DNA-templated	GO:0046983//GO:0003677//GO:0003700	protein dimerization activity//DNA binding//transcription factor activity, sequence-specific DNA binding	GO:0005667//GO:0005634	transcription factor complex//nucleus	--	--
Cluster-47702.21593	727	47.4775	0	Inf	6.2462e-06	0.012585	up	--	--	--	--	--	--	--	--	--	--	--	--	--	--	--	--	--	--	--	--	--	--	--	--
Cluster-47702.6560	1520	307.896	0	Inf	6.1987e-06	0.012585	up	--	--	--	--	KP248371.1	Eucommia ulmoides microsatellite EU-250 sequence	52	8.43911e-16	--	--	--	--	--	--	--	--	--	--	--	--	--	--	--	--
Cluster-47702.38156	820	76.8857	0.622315	6.9489	8.3032e-06	0.016035	up	XP_010273529.1	PREDICTED: uncharacterized protein LOC104609040 [Nelumbo nucifera]	389	1.2e-35	--	--	--	--	--	--	--	--	--	--	--	--	--	--	--	--	--	--	--	--
Cluster-47702.40890	1383	1035.78	0.888263	10.187	8.7443e-06	0.016652	up	XP_007051042.1	Histone H1, putative [Theobroma cacao]>gi|508703303|gb|EOX95199.1| Histone H1, putative [Theobroma cacao]	362	2.8e-32	--	--	--	--	K11275	H1_5	histone H1/5	http://www.genome.jp/dbget-bin/www_bget?ko:K11275	P23444	Histone H1 OS=Zea mays PE=2 SV=2	PF00538	linker histone H1 and H5 family	GO:0006334	nucleosome assembly	GO:0003677	DNA binding	GO:0005634//GO:0000786	nucleus//nucleosome	--	--
Cluster-47702.47204	754	374.214	8.29046	5.4963	1.0848e-05	0.01907	up	CBI18894.3	unnamed protein product [Vitis vinifera]	857	6.1e-90	XM_010665793.1	PREDICTED: Vitis vinifera prolyl endopeptidase (LOC100267810), transcript variant X2, mRNA	258	1.25104e-130	K01322	PREP	prolyl oligopeptidase	http://www.genome.jp/dbget-bin/www_bget?ko:K01322	Q9QUR6	Prolyl endopeptidase OS=Mus musculus GN=Prep PE=2 SV=1	PF00326	Prolyl oligopeptidase family	GO:0006508	proteolysis	GO:0008236	serine-type peptidase activity	--	--	KOG2237	Predicted serine protease
Cluster-47702.50034	1081	69.2533	0	Inf	1.0536e-05	0.01907	up	XP_002277720.1	PREDICTED: methyltransferase-like protein 23 isoform X1 [Vitis vinifera]>gi|731438454|ref|XP_010647131.1| PREDICTED: methyltransferase-like protein 23 isoform X1 [Vitis vinifera]>gi|296084695|emb|CBI25837.3| unnamed protein product [Vitis vinifera]	822	1e-85	KP248561.1	Eucommia ulmoides microsatellite EU-440 sequence	82	1.25241e-32	--	--	--	--	Q6DJF8	Methyltransferase-like protein 23 OS=Xenopus laevis GN=mettl23 PE=2 SV=1	--	--	--	--	--	--	--	--	KOG2793	Putative N2,N2-dimethylguanosine tRNA methyltransferase
Cluster-47702.7045	1118	45.5571	0	Inf	1.06e-05	0.01907	up	XP_011101312.1	PREDICTED: U3 small nucleolar ribonucleoprotein protein MPP10 [Sesamum indicum]	259	2e-20	--	--	--	--	K14559	MPP10	U3 small nucleolar RNA-associated protein MPP10	http://www.genome.jp/dbget-bin/www_bget?ko:K14559	--	--	--	--	--	--	--	--	--	--	--	--
Cluster-47702.81499	1145	136.769	0.296088	8.8515	1.0791e-05	0.01907	up	--	--	--	--	KP248371.1	Eucommia ulmoides microsatellite EU-250 sequence	52	6.31569e-16	--	--	--	--	--	--	--	--	--	--	--	--	--	--	--	--
Cluster-47702.71903	633	168.964	3.09145	5.7723	1.1474e-05	0.019665	up	--	--	--	--	--	--	--	--	--	--	--	--	--	--	--	--	--	--	--	--	--	--	--	--
Cluster-846.0	700	43.4538	0	Inf	1.2036e-05	0.020125	up	--	--	--	--	--	--	--	--	--	--	--	--	--	--	--	--	--	--	--	--	--	--	--	--
Cluster-47702.41353	2104	530.313	0	Inf	1.3453e-05	0.02196	up	KJB50333.1	hypothetical protein B456_008G164400 [Gossypium raimondii]	2269	3.1e-253	XM_008223837.1	PREDICTED: Prunus mume NADH dehydrogenase [ubiquinone] flavoprotein 1, mitochondrial (LOC103321985), mRNA	600	0	K03942	NDUFV1	NADH dehydrogenase (ubiquinone) flavoprotein 1	http://www.genome.jp/dbget-bin/www_bget?ko:K03942	Q54I90	NADH dehydrogenase [ubiquinone] flavoprotein 1, mitochondrial OS=Dictyostelium discoideum GN=ndufv1 PE=2 SV=1	PF10589//PF01213	NADH-ubiquinone oxidoreductase-F iron-sulfur binding region//Adenylate cyclase associated (CAP) N terminal	GO:0007010	cytoskeleton organization	GO:0003779//GO:0051539	actin binding//4 iron, 4 sulfur cluster binding	--	--	KOG2658	NADH:ubiquinone oxidoreductase, NDUFV1/51kDa subunit
Cluster-47702.53676	1487	42.3916	0	Inf	1.4939e-05	0.023819	up	XP_007010276.1	Cysteine-rich RLK (RECEPTOR-like protein kinase) 8, putative [Theobroma cacao]>gi|508727189|gb|EOY19086.1| Cysteine-rich RLK (RECEPTOR-like protein kinase) 8, putative [Theobroma cacao]	241	3.2e-18	--	--	--	--	--	--	--	--	--	--	--	--	--	--	--	--	--	--	--	--
Cluster-47702.55943	301	40.2753	0	Inf	1.7148e-05	0.026419	up	--	--	--	--	--	--	--	--	--	--	--	--	--	--	--	--	--	--	--	--	--	--	--	--
Cluster-47702.5694	657	39.3152	0	Inf	1.8349e-05	0.027955	up	--	--	--	--	--	--	--	--	--	--	--	--	--	--	--	--	--	--	--	--	--	--	--	--
Cluster-47702.5450	609	39.5228	0	Inf	1.9994e-05	0.029799	up (MADS)	AAP83396.1	euFUL FRUITFULL-like MADS-box [Petunia x hybrida]	199	9.7e-14	--	--	--	--	K09264	K09264	MADS-box transcription factor, plant	http://www.genome.jp/dbget-bin/www_bget?ko:K09264	Q42429	Agamous-like MADS-box protein AGL8 homolog OS=Solanum tuberosum PE=2 SV=1	--	--	--	--	--	--	--	--	--	--
Cluster-47702.72651	852	54.2319	0.326228	7.3771	1.9797e-05	0.029799	up	XP_011086553.1	PREDICTED: methyl-CpG-binding domain-containing protein 9-like [Sesamum indicum]	245	6.3e-19	--	--	--	--	--	--	--	--	Q9SGH2	Methyl-CpG-binding domain-containing protein 9 OS=Arabidopsis thaliana GN=MBD9 PE=2 SV=1	PF05191//PF00628	Adenylate kinase, active site lid//PHD-finger	GO:0006144//GO:0046034	purine nucleobase metabolic process//ATP metabolic process	GO:0005515//GO:0004017	protein binding//adenylate kinase activity	--	--	--	--
Cluster-47702.10897	1961	39.3801	0	Inf	2.1429e-05	0.031258	up	XP_002278152.1	PREDICTED: pentatricopeptide repeat-containing protein At1g09190 [Vitis vinifera]>gi|731415849|ref|XP_010659693.1| PREDICTED: pentatricopeptide repeat-containing protein At1g09190 [Vitis vinifera]	1669	1.1e-183	XM_004495613.2	PREDICTED: Cicer arietinum pentatricopeptide repeat-containing protein At1g09190 (LOC101513591), mRNA	66	1.8058e-23	--	--	--	--	O80488	Pentatricopeptide repeat-containing protein At1g09190 OS=Arabidopsis thaliana GN=PCMP-E70 PE=2 SV=1	--	--	--	--	--	--	--	--	--	--
Cluster-47702.14437	2443	38.6476	0	Inf	2.4304e-05	0.034005	up	XP_010908904.1	PREDICTED: C2 and GRAM domain-containing protein At1g03370-like [Elaeis guineensis]	138	4.6e-06	KP249435.1	Eucommia ulmoides microsatellite EU-IV43S4101BRRUH sequence	97	1.32088e-40	--	--	--	--	--	--	--	--	--	--	--	--	--	--	--	--
Cluster-47702.4475	700	35.2549	0	Inf	3.0959e-05	0.040818	up	--	--	--	--	--	--	--	--	--	--	--	--	--	--	--	--	--	--	--	--	--	--	--	--
Cluster-47702.4267	910	34.5253	0	Inf	3.2016e-05	0.041809	up	--	--	--	--	--	--	--	--	--	--	--	--	--	--	--	--	--	--	--	--	--	--	--	--
Cluster-47702.57969	3079	243.675	7.10465	5.1	3.2728e-05	0.04194	up	XP_006421788.1	hypothetical protein CICLE_v10004381mg [Citrus clementina]>gi|557523661|gb|ESR35028.1| hypothetical protein CICLE_v10004381mg [Citrus clementina]	185	2.1e-11	AM454549.2	Vitis vinifera contig VV78X178020.14, whole genome shotgun sequence	240	5.35935e-120	--	--	--	--	Q9FXA4	U-box domain-containing protein 26 OS=Arabidopsis thaliana GN=PUB26 PE=2 SV=1	PF02990//PF08168	Endomembrane protein 70//NUC205 domain	--	--	--	--	GO:0005634//GO:0016021	nucleus//integral component of membrane	--	--
Cluster-47702.79497	1085	273.6	8.13693	5.0714	3.4774e-05	0.043744	up	CDO97871.1	unnamed protein product [Coffea canephora]	647	2e-65	--	--	--	--	K14572	MDN1, REA1	midasin	http://www.genome.jp/dbget-bin/www_bget?ko:K14572	--	--	--	--	--	--	--	--	--	--	--	--
Cluster-47702.84955	919	36.709	0	Inf	3.6957e-05	0.045245	up	--	--	--	--	--	--	--	--	--	--	--	--	--	--	--	--	--	--	--	--	--	--	--	--
Cluster-47702.40285	1739	251.511	0.326228	9.5905	3.9008e-05	0.046918	up	XP_002274738.1	PREDICTED: UDP-N-acetylglucosamine--dolichyl-phosphate N-acetylglucosaminephosphotransferase [Vitis vinifera]>gi|297739881|emb|CBI30063.3| unnamed protein product [Vitis vinifera]	1451	1.9e-158	XM_002274702.3	PREDICTED: Vitis vinifera UDP-N-acetylglucosamine--dolichyl-phosphate N-acetylglucosaminephosphotransferase (LOC100252210), mRNA	417	0	K01001	ALG7	UDP-N-acetylglucosamine--dolichyl-phosphate N-acetylglucosaminephosphotransferase	http://www.genome.jp/dbget-bin/www_bget?ko:K01001	P0CD61	UDP-N-acetylglucosamine--dolichyl-phosphate N-acetylglucosaminephosphotransferase OS=Dictyostelium discoideum GN=alg7 PE=3 SV=1	PF00953//PF05767	Glycosyl transferase family 4//Poxvirus virion envelope protein A14	GO:0009252//GO:0006629	peptidoglycan biosynthetic process//lipid metabolic process	GO:0008963	phospho-N-acetylmuramoyl-pentapeptide-transferase activity	GO:0019031//GO:0016021	viral envelope//integral component of membrane	KOG2788	Glycosyltransferase
Cluster-47702.75197	1776	39.4969	0	Inf	3.8827e-05	0.046918	up	XP_009768477.1	PREDICTED: protein TRANSPARENT TESTA 12-like [Nicotiana sylvestris]	1100	9.5e-118	XM_012623394.1	PREDICTED: Gossypium raimondii protein TRANSPARENT TESTA 12-like (LOC105794289), mRNA	333	6.14228e-172	K03327	TC.MATE, SLC47A, norM, mdtK, dinF	multidrug resistance protein, MATE family	http://www.genome.jp/dbget-bin/www_bget?ko:K03327	Q9LYT3	Protein TRANSPARENT TESTA 12 OS=Arabidopsis thaliana GN=TT12 PE=2 SV=1	PF01554	MatE	GO:0006810//GO:0006855//GO:0015893//GO:0055085	transport//drug transmembrane transport//drug transport//transmembrane transport	GO:0015297//GO:0015238	antiporter activity//drug transmembrane transporter activity	GO:0016020	membrane	--	--
*Note: Three genes are belonged to MADS transcription factor (TF) family.

## Sheet: EUCO_MvsEUCO_F_up_KEGG_path
##Databases: KEGG PATHWAY
##Statistical test method: hypergeometric test / Fisher's exact test
##FDR correction method: Benjamini and Hochberg
Term	Database	ID	Input number	Background number	P-Value	Corrected P-Value	Input	Hyperlink
Ribosome biogenesis in eukaryotes	KEGG PATHWAY	ko03008	2	403	0.0213302	0.207879	Cluster-47702.79497|Cluster-47702.7045	http://www.genome.jp/kegg-bin/show_pathway?ko03008/K14572%09red/K14559%09red
Ether lipid metabolism	KEGG PATHWAY	ko00565	1	82	0.0456864	0.207879	Cluster-47702.68066	http://www.genome.jp/kegg-bin/show_pathway?ko00565/K13510%09red
Fatty acid elongation	KEGG PATHWAY	ko00062	1	86	0.0478377	0.207879	Cluster-47702.67390	http://www.genome.jp/kegg-bin/show_pathway?ko00062/K15397%09red
ABC transporters	KEGG PATHWAY	ko02010	1	127	0.0696275	0.207879	Cluster-47702.47927	http://www.genome.jp/kegg-bin/show_pathway?ko02010/K05658%09red
Sulfur metabolism	KEGG PATHWAY	ko00920	1	155	0.0842376	0.207879	Cluster-47702.25871	http://www.genome.jp/kegg-bin/show_pathway?ko00920/K05907%09red
N-Glycan biosynthesis	KEGG PATHWAY	ko00510	1	159	0.0863071	0.207879	Cluster-47702.40285	http://www.genome.jp/kegg-bin/show_pathway?ko00510/K01001%09red
Basal transcription factors	KEGG PATHWAY	ko03022	1	168	0.0909472	0.207879	Cluster-47702.45188	http://www.genome.jp/kegg-bin/show_pathway?ko03022/K03123%09red
Glycerophospholipid metabolism	KEGG PATHWAY	ko00564	1	282	0.147836	0.290964	Cluster-47702.68066	http://www.genome.jp/kegg-bin/show_pathway?ko00564/K13510%09red
Proteasome	KEGG PATHWAY	ko03050	1	315	0.163667	0.290964	Cluster-47702.36909	http://www.genome.jp/kegg-bin/show_pathway?ko03050/K02725%09red
Citrate cycle (TCA cycle)	KEGG PATHWAY	ko00020	1	455	0.227804	0.32646	Cluster-47702.28065	http://www.genome.jp/kegg-bin/show_pathway?ko00020/K00026%09red
Cysteine and methionine metabolism	KEGG PATHWAY	ko00270	1	481	0.239193	0.32646	Cluster-47702.28065	http://www.genome.jp/kegg-bin/show_pathway?ko00270/K00026%09red
Carbon fixation in photosynthetic organisms	KEGG PATHWAY	ko00710	1	519	0.255555	0.32646	Cluster-47702.28065	http://www.genome.jp/kegg-bin/show_pathway?ko00710/K00026%09red
Glyoxylate and dicarboxylate metabolism	KEGG PATHWAY	ko00630	1	575	0.279065	0.32646	Cluster-47702.28065	http://www.genome.jp/kegg-bin/show_pathway?ko00630/K00026%09red
Pyruvate metabolism	KEGG PATHWAY	ko00620	1	591	0.285653	0.32646	Cluster-47702.28065	http://www.genome.jp/kegg-bin/show_pathway?ko00620/K00026%09red
Spliceosome	KEGG PATHWAY	ko03040	1	864	0.389686	0.415665	Cluster-47702.7750	http://www.genome.jp/kegg-bin/show_pathway?ko03040/K12900%09red
Oxidative phosphorylation	KEGG PATHWAY	ko00190	1	951	0.419722	0.419722	Cluster-47702.41353	http://www.genome.jp/kegg-bin/show_pathway?ko00190/K03942%09red

## Sheet: EUCO_MvsEUCO_F_down_KEGG_path
##Databases: KEGG PATHWAY
##Statistical test method: hypergeometric test / Fisher's exact test
##FDR correction method: Benjamini and Hochberg
Term	Database	ID	Input number	Background number	P-Value	Corrected P-Value	Input	Hyperlink
Tropane, piperidine and pyridine alkaloid biosynthesis	KEGG PATHWAY	ko00960	1	131	0.0344248	0.222074	Cluster-47702.23805	http://www.genome.jp/kegg-bin/show_pathway?ko00960/K08081%09red
Glycerophospholipid metabolism	KEGG PATHWAY	ko00564	1	282	0.0725293	0.222074	Cluster-47702.45259	http://www.genome.jp/kegg-bin/show_pathway?ko00564/K05929%09red
Peroxisome	KEGG PATHWAY	ko04146	1	440	0.110985	0.222074	Cluster-47702.41813	http://www.genome.jp/kegg-bin/show_pathway?ko04146/K13342%09red
Glyoxylate and dicarboxylate metabolism	KEGG PATHWAY	ko00630	1	575	0.14273	0.222074	Cluster-47702.13651	http://www.genome.jp/kegg-bin/show_pathway?ko00630/K01638%09red
Pyruvate metabolism	KEGG PATHWAY	ko00620	1	591	0.146426	0.222074	Cluster-47702.13651	http://www.genome.jp/kegg-bin/show_pathway?ko00620/K01638%09red
RNA transport	KEGG PATHWAY	ko03013	1	768	0.18639	0.222074	Cluster-47702.16624	http://www.genome.jp/kegg-bin/show_pathway?ko03013/K03231%09red
Starch and sucrose metabolism	KEGG PATHWAY	ko00500	1	804	0.194315	0.222074	Cluster-47702.70775	http://www.genome.jp/kegg-bin/show_pathway?ko00500/K01087%09red
Ribosome	KEGG PATHWAY	ko03010	1	2148	0.445855	0.445855	Cluster-47702.48419	http://www.genome.jp/kegg-bin/show_pathway?ko03010/K02953%09red
