# Supplementary material for: Identification of the Sex-Biased Gene Expression and Putative Sex-Associated Genes in Eucommia ulmoides Oliver Using Comparative Transcriptome Analyses
Source: Molecules. 2017 Dec 18;22(12):2255. doi: 10.3390/molecules22122255 (PMC6149867; doi:10.3390/molecules22122255)
Supplement: Supplementary file 1 [file molecules-22-02255-s001.zip › Supplementary Materials-for proof/Table S3.xlsx]

## Sheet: MADS box TF genes
Genes	Gene length (bp)	NR GI	NR ID	NR Score	NR Evalue	NR Description	NT GI	NT ID	NT Score	NT Evalue	NT Description	KO ID	KO Name	KO Description	Http Link	Swissprot ID	Swissprot Score	Swissprot Evalue	Swissprot Description	PFAM ID	PFAM description	Gene Ontology Biological Pathway	BP Description	Gene Ontology Molecular Function	MF Description	Gene Ontology Cellular Component	CC Description	KOG ID	KOG Description
Cluster-12268.0	1133	723700492	XP_010321181.1	180	2.9e-11	PREDICTED: uncharacterized protein LOC104647464 [Solanum lycopersicum]	--	--	--	--	--	--	--	--	--	--	--	--	--	PF00319	SRF-type transcription factor (DNA-binding and dimerisation domain)	--	--	GO:0046983//GO:0003677	protein dimerization activity//DNA binding	--	--	--	--
Cluster-22167.0	606	551669080	XP_005837299.1	162	1.9e-09	hypothetical protein GUITHDRAFT_40700, partial [Guillardia theta CCMP2712]>gi|428181455|gb|EKX50319.1| hypothetical protein GUITHDRAFT_40700, partial [Guillardia theta CCMP2712]	615403337	XM_007580966.1	190	6.28529e-93	Neofusicoccum parvum UCRNP2 putative mads box transcription factor mcm1 protein mRNA	--	--	--	--	Q5AFP3	339	7.9e-31	Transcription factor of morphogenesis MCM1 OS=Candida albicans (strain SC5314 / ATCC MYA-2876) GN=MCM1 PE=1 SV=1	PF00319	SRF-type transcription factor (DNA-binding and dimerisation domain)	--	--	GO:0046983//GO:0003677	protein dimerization activity//DNA binding	--	--	KOG0015	Regulator of arginine metabolism and related MADS box-containing transcription factors
Cluster-22427.0	460	147853709	CAN83827.1	359	2e-32	hypothetical protein VITISV_030947 [Vitis vinifera]	645237868	XM_008227187.1	115	2.31081e-51	PREDICTED: Prunus mume floral homeotic protein AGAMOUS (LOC103325053), transcript variant X4, mRNA	K09264	K09264	MADS-box transcription factor, plant	http://www.genome.jp/dbget-bin/www_bget?ko:K09264	Q40168	347	7.1e-32	Floral homeotic protein AGAMOUS OS=Solanum lycopersicum GN=AG1 PE=2 SV=1	PF00319	SRF-type transcription factor (DNA-binding and dimerisation domain)	--	--	GO:0046983//GO:0003677	protein dimerization activity//DNA binding	--	--	--	--
Cluster-36302.0	1153	359472558	XP_002263410.2	655	2.5e-66	PREDICTED: MADS-box protein CMB1 [Vitis vinifera]>gi|297738118|emb|CBI27319.3| unnamed protein product [Vitis vinifera]	148540547	EF436265.1	168	2.08685e-80	Trochodendron aralioides MADS-box transcription factor SEP-like 3 (MADS3) mRNA, partial cds	K09264	K09264	MADS-box transcription factor, plant	http://www.genome.jp/dbget-bin/www_bget?ko:K09264	Q39685	564	1.2e-56	MADS-box protein CMB1 OS=Dianthus caryophyllus GN=CMB1 PE=2 SV=1	PF00170//PF06467//PF01486//PF00319	bZIP transcription factor//MYM-type Zinc finger with FCS sequence motif//K-box region//SRF-type transcription factor (DNA-binding and dimerisation domain)	GO:0006355	regulation of transcription, DNA-templated	GO:0003700//GO:0003677//GO:0046983//GO:0043565//GO:0008270	transcription factor activity, sequence-specific DNA binding//DNA binding//protein dimerization activity//sequence-specific DNA binding//zinc ion binding	GO:0005667//GO:0005634	transcription factor complex//nucleus	--	--
Cluster-40359.0	359	528225689	AGS32267.1	438	1.1e-41	SOC1-1 [Litchi chinensis]	528225688	KC877998.1	255	2.63622e-129	Litchi chinensis SOC1-1 mRNA, complete cds	--	--	--	--	O64645	351	1.9e-32	MADS-box protein SOC1 OS=Arabidopsis thaliana GN=SOC1 PE=1 SV=1	PF07730//PF01486//PF06667//PF00319//PF08702//PF04718//PF05478	Histidine kinase//K-box region//Phage shock protein B//SRF-type transcription factor (DNA-binding and dimerisation domain)//Fibrinogen alpha/beta chain family//Mitochondrial ATP synthase g subunit//Prominin	GO:0000160//GO:0051258//GO:0009271//GO:0016310//GO:0007165//GO:0006355//GO:0030168//GO:0015992//GO:0015986	phosphorelay signal transduction system//protein polymerization//phage shock//phosphorylation//signal transduction//regulation of transcription, DNA-templated//platelet activation//proton transport//ATP synthesis coupled proton transport	GO:0003700//GO:0015078//GO:0000155//GO:0030674//GO:0005102//GO:0046983//GO:0003677	transcription factor activity, sequence-specific DNA binding//hydrogen ion transmembrane transporter activity//phosphorelay sensor kinase activity//protein binding, bridging//receptor binding//protein dimerization activity//DNA binding	GO:0009365//GO:0005634//GO:0005667//GO:0000276//GO:0005577//GO:0016021	protein histidine kinase complex//nucleus//transcription factor complex//mitochondrial proton-transporting ATP synthase complex, coupling factor F(o)//fibrinogen complex//integral component of membrane	--	--
Cluster-40359.1	281	590722732	XP_007051979.1	227	2.5e-17	AGAMOUS-like 20 isoform 2 [Theobroma cacao]>gi|508704240|gb|EOX96136.1| AGAMOUS-like 20 isoform 2 [Theobroma cacao]	827520731	KP404094.1	82	2.96747e-33	Mangifera indica cultivar Carabao SOC1 protein (SOC1) mRNA, complete cds	--	--	--	--	Q38838	209	4.3e-16	Agamous-like MADS-box protein AGL14 OS=Arabidopsis thaliana GN=AGL14 PE=1 SV=2	PF00319	SRF-type transcription factor (DNA-binding and dimerisation domain)	--	--	GO:0003677//GO:0046983	DNA binding//protein dimerization activity	--	--	--	--
Cluster-40359.2	309	566203011	XP_002320747.2	223	8.1e-17	hypothetical protein POPTR_0014s07010g, partial [Populus trichocarpa]>gi|550323678|gb|EEE99062.2| hypothetical protein POPTR_0014s07010g, partial [Populus trichocarpa]	827520731	KP404094.1	82	3.30251e-33	Mangifera indica cultivar Carabao SOC1 protein (SOC1) mRNA, complete cds	--	--	--	--	O64645	209	4.8e-16	MADS-box protein SOC1 OS=Arabidopsis thaliana GN=SOC1 PE=1 SV=1	PF00319	SRF-type transcription factor (DNA-binding and dimerisation domain)	GO:0006355	regulation of transcription, DNA-templated	GO:0003700//GO:0046983//GO:0003677	transcription factor activity, sequence-specific DNA binding//protein dimerization activity//DNA binding	GO:0005634//GO:0005667	nucleus//transcription factor complex	--	--
Cluster-40359.3	304	590722732	XP_007051979.1	222	1e-16	AGAMOUS-like 20 isoform 2 [Theobroma cacao]>gi|508704240|gb|EOX96136.1| AGAMOUS-like 20 isoform 2 [Theobroma cacao]	827520731	KP404094.1	82	3.24268e-33	Mangifera indica cultivar Carabao SOC1 protein (SOC1) mRNA, complete cds	--	--	--	--	Q38838	209	4.7e-16	Agamous-like MADS-box protein AGL14 OS=Arabidopsis thaliana GN=AGL14 PE=1 SV=2	PF00319	SRF-type transcription factor (DNA-binding and dimerisation domain)	--	--	GO:0003677//GO:0046983	DNA binding//protein dimerization activity	--	--	--	--
Cluster-40897.2	501	470111648	XP_004292057.1	295	5.9e-25	PREDICTED: agamous-like MADS-box protein AGL62 [Fragaria vesca subsp. vesca]	--	--	--	--	--	--	--	--	--	Q9FKK2	267	1.5e-22	Agamous-like MADS-box protein AGL62 OS=Arabidopsis thaliana GN=AGL62 PE=1 SV=1	PF00319	SRF-type transcription factor (DNA-binding and dimerisation domain)	--	--	GO:0003677//GO:0046983	DNA binding//protein dimerization activity	--	--	--	--
Cluster-47702.13066	1027	590677665	XP_007040082.1	715	2.4e-73	AGAMOUS-like 14 [Theobroma cacao]>gi|508777327|gb|EOY24583.1| AGAMOUS-like 14 [Theobroma cacao]	743852028	XM_011030843.1	264	7.97086e-134	PREDICTED: Populus euphratica agamous-like MADS-box protein AGL19 (LOC105128978), transcript variant X3, mRNA	--	--	--	--	O82743	561	2.4e-56	Agamous-like MADS-box protein AGL19 OS=Arabidopsis thaliana GN=AGL19 PE=1 SV=1	PF06156//PF01486//PF00319//PF01166	Protein of unknown function (DUF972)//K-box region//SRF-type transcription factor (DNA-binding and dimerisation domain)//TSC-22/dip/bun family	GO:0006260//GO:0006355	DNA replication//regulation of transcription, DNA-templated	GO:0003700//GO:0003677//GO:0046983	transcription factor activity, sequence-specific DNA binding//DNA binding//protein dimerization activity	GO:0005667//GO:0005634	transcription factor complex//nucleus	--	--
Cluster-47702.32283	413	162424639	ABX90015.1	197	1.1e-13	SOC1-like protein 2 [Sinningia speciosa]	811916105	KP249013.1	228	3.13881e-114	Eucommia ulmoides microsatellite EU-IV43S4101A2MN4 sequence	--	--	--	--	O64645	194	3.5e-14	MADS-box protein SOC1 OS=Arabidopsis thaliana GN=SOC1 PE=1 SV=1	PF00319	SRF-type transcription factor (DNA-binding and dimerisation domain)	--	--	GO:0046983//GO:0003677	protein dimerization activity//DNA binding	--	--	--	--
Cluster-47702.32284	261	162424639	ABX90015.1	197	7.1e-14	SOC1-like protein 2 [Sinningia speciosa]	811916105	KP249013.1	120	2.05015e-54	Eucommia ulmoides microsatellite EU-IV43S4101A2MN4 sequence	--	--	--	--	O64645	194	2.2e-14	MADS-box protein SOC1 OS=Arabidopsis thaliana GN=SOC1 PE=1 SV=1	PF00319	SRF-type transcription factor (DNA-binding and dimerisation domain)	--	--	GO:0046983//GO:0003677	protein dimerization activity//DNA binding	--	--	--	--
Cluster-47702.32285	889	743871354	XP_011033831.1	322	7.8e-28	PREDICTED: agamous-like MADS-box protein AGL19 [Populus euphratica]>gi|743871358|ref|XP_011033832.1| PREDICTED: agamous-like MADS-box protein AGL19 [Populus euphratica]>gi|743871362|ref|XP_011033833.1| PREDICTED: agamous-like MADS-box protein AGL19 [Populus euphratica]>gi|743871364|ref|XP_011033834.1| PREDICTED: agamous-like MADS-box protein AGL19 [Populus euphratica]	828298935	XM_004492610.2	71	1.33239e-26	PREDICTED: Cicer arietinum MADS-box protein SOC1-like (LOC101510775), mRNA	--	--	--	--	O82743	243	1.6e-19	Agamous-like MADS-box protein AGL19 OS=Arabidopsis thaliana GN=AGL19 PE=1 SV=1	PF04111//PF01486//PF03528//PF06156//PF02601//PF04799//PF04977//PF07352//PF00319//PF03194//PF07195	Autophagy protein Apg6//K-box region//Rabaptin//Protein of unknown function (DUF972)//Exonuclease VII, large subunit//fzo-like conserved region//Septum formation initiator//Bacteriophage Mu Gam like protein//SRF-type transcription factor (DNA-binding and dimerisation domain)//LUC7 N_terminus//Flagellar hook-associated protein 2 C-terminus	GO:0006914//GO:0007155//GO:0008053//GO:0008283//GO:0006308//GO:0040007//GO:0006376//GO:0042262//GO:0006260//GO:0007049//GO:0007165//GO:0006355	autophagy//cell adhesion//mitochondrial fusion//cell proliferation//DNA catabolic process//growth//mRNA splice site selection//DNA protection//DNA replication//cell cycle//signal transduction//regulation of transcription, DNA-templated	GO:0008083//GO:0003700//GO:0008855//GO:0005096//GO:0003924//GO:0003690//GO:0003729//GO:0046983//GO:0003677	growth factor activity//transcription factor activity, sequence-specific DNA binding//exodeoxyribonuclease VII activity//GTPase activator activity//GTPase activity//double-stranded DNA binding//mRNA binding//protein dimerization activity//DNA binding	GO:0005634//GO:0005685//GO:0016021//GO:0009288//GO:0005741//GO:0005667//GO:0009318	nucleus//U1 snRNP//integral component of membrane//bacterial-type flagellum//mitochondrial outer membrane//transcription factor complex//exodeoxyribonuclease VII complex	--	--
Cluster-47702.38419	1011	316890774	ADU56833.1	462	5.2e-44	MADS-box protein STMADS11 subfamily [Coffea arabica]>gi|610259964|gb|AHW58042.1| SVP-2 [Coffea arabica]>gi|661884969|emb|CDP11501.1| unnamed protein product [Coffea canephora]	--	--	--	--	--	--	--	--	--	Q9FVC1	444	8.8e-43	MADS-box protein SVP OS=Arabidopsis thaliana GN=SVP PE=1 SV=1	PF01486//PF00319//PF13520	K-box region//SRF-type transcription factor (DNA-binding and dimerisation domain)//Amino acid permease	GO:0006865//GO:0006355//GO:0003333	amino acid transport//regulation of transcription, DNA-templated//amino acid transmembrane transport	GO:0015171//GO:0046983//GO:0003677//GO:0003700	amino acid transmembrane transporter activity//protein dimerization activity//DNA binding//transcription factor activity, sequence-specific DNA binding	GO:0016020//GO:0005634//GO:0005667	membrane//nucleus//transcription factor complex	--	--
Cluster-47702.45066	4601	694323444	XP_009352790.1	1332	3.1e-144	PREDICTED: uncharacterized protein LOC103944108 [Pyrus x bretschneideri]	802592417	XM_012216183.1	104	3.21539e-44	PREDICTED: Jatropha curcas nuclear pore complex protein NUP43 (LOC105633561), mRNA	K14305	NUP43	nuclear pore complex protein Nup43	http://www.genome.jp/dbget-bin/www_bget?ko:K14305	Q24JJ9	1054	7.4e-113	Nuclear pore complex protein NUP43 OS=Arabidopsis thaliana GN=NUP43 PE=1 SV=1	PF00170//PF00319//PF06005//PF04977//PF01486//PF10541//PF06156//PF05615	bZIP transcription factor//SRF-type transcription factor (DNA-binding and dimerisation domain)//Protein of unknown function (DUF904)//Septum formation initiator//K-box region//Nuclear envelope localisation domain//Protein of unknown function (DUF972)//Tho complex subunit 7	GO:0043093//GO:0006397//GO:0006355//GO:0006260//GO:0007049//GO:0000917	FtsZ-dependent cytokinesis//mRNA processing//regulation of transcription, DNA-templated//DNA replication//cell cycle//barrier septum assembly	GO:0046983//GO:0043565//GO:0003677//GO:0003700	protein dimerization activity//sequence-specific DNA binding//DNA binding//transcription factor activity, sequence-specific DNA binding	GO:0005634//GO:0016021//GO:0000445//GO:0005667//GO:0005737	nucleus//integral component of membrane//THO complex part of transcription export complex//transcription factor complex//cytoplasm	--	--
Cluster-47702.45068	1143	316890774	ADU56833.1	813	1.2e-84	MADS-box protein STMADS11 subfamily [Coffea arabica]>gi|610259964|gb|AHW58042.1| SVP-2 [Coffea arabica]>gi|661884969|emb|CDP11501.1| unnamed protein product [Coffea canephora]	727492195	XM_010423837.1	47	3.79422e-13	PREDICTED: Camelina sativa agamous-like MADS-box protein AGL14 (LOC104707480), mRNA	--	--	--	--	Q9FVC1	676	1.3e-69	MADS-box protein SVP OS=Arabidopsis thaliana GN=SVP PE=1 SV=1	PF16740//PF06156//PF00319//PF01486//PF10541//PF06005//PF00170	Spindle and kinetochore-associated protein 2//Protein of unknown function (DUF972)//SRF-type transcription factor (DNA-binding and dimerisation domain)//K-box region//Nuclear envelope localisation domain//Protein of unknown function (DUF904)//bZIP transcription factor	GO:0007067//GO:0051301//GO:0006260//GO:0006355//GO:0000090//GO:0043093//GO:0000917//GO:0007059//GO:0031110	mitotic nuclear division//cell division//DNA replication//regulation of transcription, DNA-templated//mitotic anaphase//FtsZ-dependent cytokinesis//barrier septum assembly//chromosome segregation//regulation of microtubule polymerization or depolymerization	GO:0046983//GO:0003677//GO:0043565//GO:0003700//GO:0008017	protein dimerization activity//DNA binding//sequence-specific DNA binding//transcription factor activity, sequence-specific DNA binding//microtubule binding	GO:0016021//GO:0005667//GO:0005634//GO:0045298//GO:0005876//GO:0000940//GO:0005737	integral component of membrane//transcription factor complex//nucleus//tubulin complex//spindle microtubule//condensed chromosome outer kinetochore//cytoplasm	--	--
Cluster-47702.45592	2029	698495071	XP_009793687.1	1128	6.1e-121	PREDICTED: GDSL esterase/lipase CPRD49 [Nicotiana sylvestris]	702473007	XM_010032923.1	196	1.0119e-95	PREDICTED: Eucalyptus grandis GDSL esterase/lipase CPRD49 (LOC104421084), mRNA	--	--	--	--	Q9SRM5	989	1.1e-105	GDSL esterase/lipase CPRD49 OS=Arabidopsis thaliana GN=CPRD49 PE=2 SV=1	PF06424//PF00319//PF01486//PF01496//PF06156//PF00657	PRP1 splicing factor, N-terminal//SRF-type transcription factor (DNA-binding and dimerisation domain)//K-box region//V-type ATPase 116kDa subunit family//Protein of unknown function (DUF972)//GDSL-like Lipase/Acylhydrolase	GO:0006260//GO:0006355//GO:0015992//GO:0015991//GO:0000398	DNA replication//regulation of transcription, DNA-templated//proton transport//ATP hydrolysis coupled proton transport//mRNA splicing, via spliceosome	GO:0003700//GO:0015078//GO:0046983//GO:0003677//GO:0016788	transcription factor activity, sequence-specific DNA binding//hydrogen ion transmembrane transporter activity//protein dimerization activity//DNA binding//hydrolase activity, acting on ester bonds	GO:0005667//GO:0033179//GO:0005634	transcription factor complex//proton-transporting V-type ATPase, V0 domain//nucleus	--	--
Cluster-47702.46859	1065	590646003	XP_007031502.1	215	2.4e-15	Polypeptide deformylase, putative isoform 5 [Theobroma cacao]>gi|508710531|gb|EOY02428.1| Polypeptide deformylase, putative isoform 5 [Theobroma cacao]	8745069	AJ252070.1	56	3.50249e-18	Betula pendula mRNA for MADS box protein (mads1 gene)	K01462	PDF, def	peptide deformylase	http://www.genome.jp/dbget-bin/www_bget?ko:K01462	Q9FV54	196	5.3e-14	Peptide deformylase 1B, chloroplastic OS=Solanum lycopersicum GN=PDF1B PE=2 SV=1	--	--	--	--	--	--	--	--	--	--
Cluster-47702.54644	721	526117565	NP_001268057.1	463	2.8e-44	flowering locus C [Vitis vinifera]>gi|269116066|gb|ACZ26524.1| flowering locus C [Vitis vinifera]	359806857	NM_001254130.1	69	1.38489e-25	Glycine max agamous-like MADS-box protein AGL3-like (AGL3L), mRNA >gnl|BL_ORD_ID|11350449 Glycine max agamous-like 3 protein (AGL3L) mRNA, complete cds	--	--	--	--	Q9AT76	333	4.7e-30	Agamous-like MADS-box protein AGL27 OS=Arabidopsis thaliana GN=AGL27 PE=1 SV=1	PF01486//PF00319	K-box region//SRF-type transcription factor (DNA-binding and dimerisation domain)	GO:0006355//GO:0006351	regulation of transcription, DNA-templated//transcription, DNA-templated	GO:0046983//GO:0005488//GO:0003677//GO:0003700	protein dimerization activity//binding//DNA binding//transcription factor activity, sequence-specific DNA binding	GO:0005667//GO:0005634	transcription factor complex//nucleus	--	--
Cluster-47702.59120	471	768965132	AJW29031.1	158	4.3e-09	AGL18 MADS-box protein [Pyrus pyrifolia]	731343751	XM_010684745.1	55	5.35336e-18	PREDICTED: Beta vulgaris subsp. vulgaris MADS-box transcription factor 23-like (LOC104897799), mRNA	--	--	--	--	A2RVQ5	149	6.6e-09	Agamous-like MADS-box protein AGL16 OS=Arabidopsis thaliana GN=AGL16 PE=1 SV=1	PF00319	SRF-type transcription factor (DNA-binding and dimerisation domain)	--	--	GO:0046983//GO:0003677	protein dimerization activity//DNA binding	--	--	--	--
Cluster-47702.59258	3108	590700047	XP_007046063.1	475	4.9e-45	AGAMOUS-like 65 [Theobroma cacao]>gi|508709998|gb|EOY01895.1| AGAMOUS-like 65 [Theobroma cacao]	645269283	XM_008241706.1	92	1.01386e-37	PREDICTED: Prunus mume MADS-box protein ZMM17 (LOC103338496), mRNA	--	--	--	--	Q9XGJ4	192	4.5e-13	MADS-box protein GGM13 OS=Gnetum gnemon GN=GGM13 PE=2 SV=1	PF00319//PF01486//PF05786	SRF-type transcription factor (DNA-binding and dimerisation domain)//K-box region//Condensin complex subunit 2	GO:0007076//GO:0006355	mitotic chromosome condensation//regulation of transcription, DNA-templated	GO:0003700//GO:0003677//GO:0046983	transcription factor activity, sequence-specific DNA binding//DNA binding//protein dimerization activity	GO:0005634//GO:0000796//GO:0005667	nucleus//condensin complex//transcription factor complex	--	--
Cluster-47702.64982	493	768965132	AJW29031.1	161	2e-09	AGL18 MADS-box protein [Pyrus pyrifolia]	731343751	XM_010684745.1	55	5.62225e-18	PREDICTED: Beta vulgaris subsp. vulgaris MADS-box transcription factor 23-like (LOC104897799), mRNA	--	--	--	--	A2RVQ5	152	3.1e-09	Agamous-like MADS-box protein AGL16 OS=Arabidopsis thaliana GN=AGL16 PE=1 SV=1	PF00319	SRF-type transcription factor (DNA-binding and dimerisation domain)	--	--	GO:0046983//GO:0003677	protein dimerization activity//DNA binding	--	--	--	--
Cluster-47702.6990	1110	590706166	XP_007047647.1	350	5.5e-31	Mads box protein, putative [Theobroma cacao]>gi|508699908|gb|EOX91804.1| Mads box protein, putative [Theobroma cacao]	--	--	--	--	--	--	--	--	--	Q4PSU4	278	1.7e-23	Agamous-like MADS-box protein AGL61 OS=Arabidopsis thaliana GN=AGL61 PE=1 SV=1	PF00319	SRF-type transcription factor (DNA-binding and dimerisation domain)	--	--	GO:0003677//GO:0046983	DNA binding//protein dimerization activity	--	--	--	--
Cluster-47702.73890	472	768965152	AJW29041.1	343	1.5e-30	AG-like MADS-box protein [Pyrus pyrifolia]	384236099	JQ326226.1	92	1.45021e-38	Liriodendron chinense AGAMOUS-like protein mRNA, complete cds	K09264	K09264	MADS-box transcription factor, plant	http://www.genome.jp/dbget-bin/www_bget?ko:K09264	Q40168	322	5.8e-29	Floral homeotic protein AGAMOUS OS=Solanum lycopersicum GN=AG1 PE=2 SV=1	PF00319	SRF-type transcription factor (DNA-binding and dimerisation domain)	--	--	GO:0003677//GO:0046983	DNA binding//protein dimerization activity	--	--	--	--
Cluster-47702.73891	665	354683684	AER34989.1	430	1.7e-40	AGAMOUS-like protein [Mangifera indica]	384236099	JQ326226.1	94	1.61089e-39	Liriodendron chinense AGAMOUS-like protein mRNA, complete cds	K09264	K09264	MADS-box transcription factor, plant	http://www.genome.jp/dbget-bin/www_bget?ko:K09264	Q40168	405	1.9e-38	Floral homeotic protein AGAMOUS OS=Solanum lycopersicum GN=AG1 PE=2 SV=1	PF00319	SRF-type transcription factor (DNA-binding and dimerisation domain)	--	--	GO:0003677//GO:0046983	DNA binding//protein dimerization activity	--	--	--	--
Cluster-47702.75902	829	526117776	NP_001268111.1	802	1.6e-83	MADS-box protein 3 [Vitis vinifera]>gi|20385586|gb|AAM21343.1|AF373602_1 MADS-box protein 3 [Vitis vinifera]>gi|296089120|emb|CBI38823.3| unnamed protein product [Vitis vinifera]	526117775	NM_001281182.1	219	6.61128e-109	Vitis vinifera MADS-box protein 3 (MADS3), mRNA >gnl|BL_ORD_ID|1599450 Vitis vinifera MADS-box protein 3 (MADS3) mRNA, complete cds	K09264	K09264	MADS-box transcription factor, plant	http://www.genome.jp/dbget-bin/www_bget?ko:K09264	P29386	688	3.7e-71	Agamous-like MADS-box protein AGL6 OS=Arabidopsis thaliana GN=AGL6 PE=1 SV=2	PF01486//PF00319	K-box region//SRF-type transcription factor (DNA-binding and dimerisation domain)	GO:0006355	regulation of transcription, DNA-templated	GO:0003677//GO:0046983//GO:0003700	DNA binding//protein dimerization activity//transcription factor activity, sequence-specific DNA binding	GO:0005667//GO:0005634	transcription factor complex//nucleus	--	--
Cluster-47702.75975	557	590724340	XP_007052439.1	165	7.8e-10	AGAMOUS-like 15, putative [Theobroma cacao]>gi|508704700|gb|EOX96596.1| AGAMOUS-like 15, putative [Theobroma cacao]	731343751	XM_010684745.1	55	6.39024e-18	PREDICTED: Beta vulgaris subsp. vulgaris MADS-box transcription factor 23-like (LOC104897799), mRNA	--	--	--	--	A2RVQ5	152	3.5e-09	Agamous-like MADS-box protein AGL16 OS=Arabidopsis thaliana GN=AGL16 PE=1 SV=1	PF00319	SRF-type transcription factor (DNA-binding and dimerisation domain)	--	--	GO:0003677//GO:0046983	DNA binding//protein dimerization activity	--	--	--	--
Cluster-47702.83314	944	698523687	XP_009758657.1	360	3.2e-32	PREDICTED: MADS-box transcription factor 23-like [Nicotiana sylvestris]	110798214	DQ662245.1	56	3.09144e-18	Joinvillea ascendens PI mRNA, complete cds	--	--	--	--	Q9M2K8	294	2e-25	Agamous-like MADS-box protein AGL18 OS=Arabidopsis thaliana GN=AGL18 PE=2 SV=1	PF10384//PF00319//PF01486	Centromere protein Scm3//SRF-type transcription factor (DNA-binding and dimerisation domain)//K-box region	GO:0006355	regulation of transcription, DNA-templated	GO:0046983//GO:0003677//GO:0003700//GO:0042393	protein dimerization activity//DNA binding//transcription factor activity, sequence-specific DNA binding//histone binding	GO:0005667//GO:0005634	transcription factor complex//nucleus	--	--
Cluster-50598.0	268	724086404	AIY25020.1	304	2.8e-26	short vegetative phase 1 [Dimocarpus longan]	724086403	KM657947.1	164	7.33591e-79	Dimocarpus longan short vegetative phase 1 (SVP-1) mRNA, complete cds	--	--	--	--	Q9FUY6	295	4.4e-26	MADS-box protein JOINTLESS OS=Solanum lycopersicum GN=J PE=1 SV=1	PF15150//PF00319	Phorbol-12-myristate-13-acetate-induced//SRF-type transcription factor (DNA-binding and dimerisation domain)	GO:0001836//GO:0006919//GO:0006974//GO:0006915	release of cytochrome c from mitochondria//activation of cysteine-type endopeptidase activity involved in apoptotic process//cellular response to DNA damage stimulus//apoptotic process	GO:0046983//GO:0003677	protein dimerization activity//DNA binding	--	--	--	--
Cluster-40960.0	844	551669080	XP_005837299.1	162	2.6e-09	hypothetical protein GUITHDRAFT_40700, partial [Guillardia theta CCMP2712]>gi|428181455|gb|EKX50319.1| hypothetical protein GUITHDRAFT_40700, partial [Guillardia theta CCMP2712]	189198699	XM_001935652.1	274	1.79503e-139	Pyrenophora tritici-repentis Pt-1C-BFP MADS box transcription factor Mcm1, mRNA	--	--	--	--	Q5AFP3	391	1e-36	Transcription factor of morphogenesis MCM1 OS=Candida albicans (strain SC5314 / ATCC MYA-2876) GN=MCM1 PE=1 SV=1	PF00319	SRF-type transcription factor (DNA-binding and dimerisation domain)	--	--	GO:0046983//GO:0003677	protein dimerization activity//DNA binding	--	--	KOG0015	Regulator of arginine metabolism and related MADS box-containing transcription factors
Cluster-43425.0	501	729417038	XP_010557539.1	309	1.4e-26	PREDICTED: agamous-like MADS-box protein AGL62 [Tarenaya hassleriana]	--	--	--	--	--	--	--	--	--	Q9FKK2	278	7.7e-24	Agamous-like MADS-box protein AGL62 OS=Arabidopsis thaliana GN=AGL62 PE=1 SV=1	PF00319	SRF-type transcription factor (DNA-binding and dimerisation domain)	--	--	GO:0003677//GO:0046983	DNA binding//protein dimerization activity	--	--	--	--
Cluster-46486.0	343	595649780	AHM92095.1	357	2.6e-32	MADS-box protein 19 [Erycina pusilla]	719995509	XM_010256223.1	76	8.02931e-30	PREDICTED: Nelumbo nucifera MADS-box protein SVP (LOC104595485), transcript variant X2, mRNA	--	--	--	--	Q9FVC1	299	2e-26	MADS-box protein SVP OS=Arabidopsis thaliana GN=SVP PE=1 SV=1	PF00319	SRF-type transcription factor (DNA-binding and dimerisation domain)	--	--	GO:0046983//GO:0003677	protein dimerization activity//DNA binding	--	--	--	--
Cluster-47702.20182	400	823208258	XP_012437582.1	147	6.9e-08	PREDICTED: agamous-like MADS-box protein AGL15 isoform X2 [Gossypium raimondii]>gi|763782239|gb|KJB49310.1| hypothetical protein B456_008G112400 [Gossypium raimondii]>gi|763782242|gb|KJB49313.1| hypothetical protein B456_008G112400 [Gossypium raimondii]	731343751	XM_010684745.1	55	4.48557e-18	PREDICTED: Beta vulgaris subsp. vulgaris MADS-box transcription factor 23-like (LOC104897799), mRNA	--	--	--	--	A2RVQ5	140	6.2e-08	Agamous-like MADS-box protein AGL16 OS=Arabidopsis thaliana GN=AGL16 PE=1 SV=1	PF00319	SRF-type transcription factor (DNA-binding and dimerisation domain)	--	--	GO:0003677//GO:0046983	DNA binding//protein dimerization activity	--	--	--	--
Cluster-47702.2519	1092	568867465	XP_006487058.1	596	1.6e-59	PREDICTED: agamous-like MADS-box protein AGL62-like [Citrus sinensis]	702457682	XM_010029020.1	50	7.78012e-15	PREDICTED: Eucalyptus grandis agamous-like MADS-box protein AGL62 (LOC104417809), mRNA	--	--	--	--	Q9FKK2	437	6.2e-42	Agamous-like MADS-box protein AGL62 OS=Arabidopsis thaliana GN=AGL62 PE=1 SV=1	PF00319	SRF-type transcription factor (DNA-binding and dimerisation domain)	--	--	GO:0046983//GO:0003677	protein dimerization activity//DNA binding	--	--	--	--
Cluster-47702.30134	645	698431580	XP_009794692.1	244	6.2e-19	PREDICTED: MADS-box protein AGL24-like [Nicotiana sylvestris]	--	--	--	--	--	--	--	--	--	Q9FJK3	202	6.5e-15	Agamous-like MADS-box protein AGL80 OS=Arabidopsis thaliana GN=AGL80 PE=1 SV=1	PF00319//PF01213	SRF-type transcription factor (DNA-binding and dimerisation domain)//Adenylate cyclase associated (CAP) N terminal	GO:0007010	cytoskeleton organization	GO:0046983//GO:0003677//GO:0003779	protein dimerization activity//DNA binding//actin binding	--	--	--	--
Cluster-47702.37834	1163	697143473	XP_009625850.1	482	2.8e-46	PREDICTED: agamous-like MADS-box protein AGL27 [Nicotiana tomentosiformis]	635542706	KJ480952.1	105	2.20974e-45	Dimocarpus longan cultivar Honghezi flowering locus C (FLC) mRNA, complete cds	--	--	--	--	Q9AT76	402	7.5e-38	Agamous-like MADS-box protein AGL27 OS=Arabidopsis thaliana GN=AGL27 PE=1 SV=1	PF00319//PF01486	SRF-type transcription factor (DNA-binding and dimerisation domain)//K-box region	GO:0006355	regulation of transcription, DNA-templated	GO:0003700//GO:0003677//GO:0046983	transcription factor activity, sequence-specific DNA binding//DNA binding//protein dimerization activity	GO:0005667//GO:0005634	transcription factor complex//nucleus	--	--
Cluster-47702.42058	1155	590706166	XP_007047647.1	350	5.7e-31	Mads box protein, putative [Theobroma cacao]>gi|508699908|gb|EOX91804.1| Mads box protein, putative [Theobroma cacao]	--	--	--	--	--	--	--	--	--	Q4PSU4	278	1.8e-23	Agamous-like MADS-box protein AGL61 OS=Arabidopsis thaliana GN=AGL61 PE=1 SV=1	PF03910//PF00319	Adenovirus minor core protein PV//SRF-type transcription factor (DNA-binding and dimerisation domain)	--	--	GO:0046983//GO:0003677	protein dimerization activity//DNA binding	GO:0019012	virion	--	--
Cluster-47702.49940	2022	698495071	XP_009793687.1	1128	6.1e-121	PREDICTED: GDSL esterase/lipase CPRD49 [Nicotiana sylvestris]	702473007	XM_010032923.1	196	1.00835e-95	PREDICTED: Eucalyptus grandis GDSL esterase/lipase CPRD49 (LOC104421084), mRNA	--	--	--	--	Q9SRM5	989	1.1e-105	GDSL esterase/lipase CPRD49 OS=Arabidopsis thaliana GN=CPRD49 PE=2 SV=1	PF00657//PF01956//PF01486//PF00319	GDSL-like Lipase/Acylhydrolase//Integral membrane protein DUF106//K-box region//SRF-type transcription factor (DNA-binding and dimerisation domain)	GO:0006355	regulation of transcription, DNA-templated	GO:0003677//GO:0046983//GO:0003700//GO:0016788	DNA binding//protein dimerization activity//transcription factor activity, sequence-specific DNA binding//hydrolase activity, acting on ester bonds	GO:0005667//GO:0005634//GO:0016020	transcription factor complex//nucleus//membrane	--	--
Cluster-47702.52086	1352	661894560	CDP01559.1	630	2.3e-63	unnamed protein product [Coffea canephora]	807200995	LC049617.1	124	7.07256e-56	Gentiana triflora var. japonica GtSVP-L1 mRNA for short vegetative phase-like protein 1, complete cds	--	--	--	--	Q9FUY6	598	1.6e-60	MADS-box protein JOINTLESS OS=Solanum lycopersicum GN=J PE=1 SV=1	PF00319//PF01486	SRF-type transcription factor (DNA-binding and dimerisation domain)//K-box region	GO:0006355	regulation of transcription, DNA-templated	GO:0046983//GO:0003677//GO:0003700	protein dimerization activity//DNA binding//transcription factor activity, sequence-specific DNA binding	GO:0005667//GO:0005634	transcription factor complex//nucleus	--	--
Cluster-47702.55619	483	590724340	XP_007052439.1	165	6.7e-10	AGAMOUS-like 15, putative [Theobroma cacao]>gi|508704700|gb|EOX96596.1| AGAMOUS-like 15, putative [Theobroma cacao]	731343751	XM_010684745.1	55	5.50002e-18	PREDICTED: Beta vulgaris subsp. vulgaris MADS-box transcription factor 23-like (LOC104897799), mRNA	--	--	--	--	A2RVQ5	152	3e-09	Agamous-like MADS-box protein AGL16 OS=Arabidopsis thaliana GN=AGL16 PE=1 SV=1	PF00319	SRF-type transcription factor (DNA-binding and dimerisation domain)	--	--	GO:0046983//GO:0003677	protein dimerization activity//DNA binding	--	--	--	--
Cluster-47702.58476	434	590724340	XP_007052439.1	171	1.2e-10	AGAMOUS-like 15, putative [Theobroma cacao]>gi|508704700|gb|EOX96596.1| AGAMOUS-like 15, putative [Theobroma cacao]	731343751	XM_010684745.1	55	4.90113e-18	PREDICTED: Beta vulgaris subsp. vulgaris MADS-box transcription factor 23-like (LOC104897799), mRNA	--	--	--	--	Q9M2K8	161	2.5e-10	Agamous-like MADS-box protein AGL18 OS=Arabidopsis thaliana GN=AGL18 PE=2 SV=1	--	--	--	--	--	--	--	--	--	--
Cluster-47702.59261	3103	590700047	XP_007046063.1	475	4.9e-45	AGAMOUS-like 65 [Theobroma cacao]>gi|508709998|gb|EOY01895.1| AGAMOUS-like 65 [Theobroma cacao]	--	--	--	--	--	--	--	--	--	Q9XGJ4	192	4.5e-13	MADS-box protein GGM13 OS=Gnetum gnemon GN=GGM13 PE=2 SV=1	PF00319//PF01486//PF05786	SRF-type transcription factor (DNA-binding and dimerisation domain)//K-box region//Condensin complex subunit 2	GO:0007076//GO:0006355	mitotic chromosome condensation//regulation of transcription, DNA-templated	GO:0003677//GO:0046983//GO:0003700	DNA binding//protein dimerization activity//transcription factor activity, sequence-specific DNA binding	GO:0005634//GO:0005667//GO:0000796	nucleus//transcription factor complex//condensin complex	--	--
Cluster-47702.66297	959	565344479	XP_006339341.1	744	9.8e-77	PREDICTED: agamous-like MADS-box protein AGL12-like isoform X1 [Solanum tuberosum]	565344478	XM_006339279.1	173	2.86628e-83	PREDICTED: Solanum tuberosum agamous-like MADS-box protein AGL12-like (LOC102599417), transcript variant X1, mRNA	--	--	--	--	Q38841	601	5.2e-61	Agamous-like MADS-box protein AGL12 OS=Arabidopsis thaliana GN=AGL12 PE=2 SV=2	PF00319//PF01486	SRF-type transcription factor (DNA-binding and dimerisation domain)//K-box region	GO:0006355	regulation of transcription, DNA-templated	GO:0003700//GO:0046983//GO:0003677	transcription factor activity, sequence-specific DNA binding//protein dimerization activity//DNA binding	GO:0005634//GO:0005667	nucleus//transcription factor complex	--	--
Cluster-47702.84945	851	297734434	CBI15681.3	598	7.4e-60	unnamed protein product [Vitis vinifera]	672120519	XM_008785309.1	79	4.54686e-31	PREDICTED: Phoenix dactylifera MADS-box transcription factor 6-like (LOC103702755), mRNA	--	--	--	--	P29381	404	3.2e-38	Agamous-like MADS-box protein AGL1 OS=Arabidopsis thaliana GN=AGL1 PE=1 SV=1	PF01486//PF07926//PF06156//PF02601//PF06005//PF09726//PF02183//PF10186//PF00319//PF07989//PF00170//PF01166	K-box region//TPR/MLP1/MLP2-like protein//Protein of unknown function (DUF972)//Exonuclease VII, large subunit//Protein of unknown function (DUF904)//Transmembrane protein//Homeobox associated leucine zipper//Vacuolar sorting 38 and autophagy-related subunit 14//SRF-type transcription factor (DNA-binding and dimerisation domain)//Centrosomin N-terminal motif 1//bZIP transcription factor//TSC-22/d…	GO:0010508//GO:0006308//GO:0006355//GO:0006260//GO:0043093//GO:0006606//GO:0000917	positive regulation of autophagy//DNA catabolic process//regulation of transcription, DNA-templated//DNA replication//FtsZ-dependent cytokinesis//protein import into nucleus//barrier septum assembly	GO:0003677//GO:0046983//GO:0003700//GO:0008855//GO:0043565	DNA binding//protein dimerization activity//transcription factor activity, sequence-specific DNA binding//exodeoxyribonuclease VII activity//sequence-specific DNA binding	GO:0016021//GO:0005815//GO:0009318//GO:0005667//GO:0005634//GO:0005737	integral component of membrane//microtubule organizing center//exodeoxyribonuclease VII complex//transcription factor complex//nucleus//cytoplasm	--	--
Cluster-17627.0	943	635542707	AHZ89709.1	602	2.8e-60	flowering locus C [Dimocarpus longan]	635542706	KJ480952.1	312	1.51379e-160	Dimocarpus longan cultivar Honghezi flowering locus C (FLC) mRNA, complete cds	--	--	--	--	A2YNI2	365	1.2e-33	MADS-box transcription factor 18 OS=Oryza sativa subsp. indica GN=MADS18 PE=2 SV=2	PF00319//PF01486//PF06156//PF04977	SRF-type transcription factor (DNA-binding and dimerisation domain)//K-box region//Protein of unknown function (DUF972)//Septum formation initiator	GO:0006355//GO:0006260//GO:0007049	regulation of transcription, DNA-templated//DNA replication//cell cycle	GO:0003700//GO:0003677//GO:0046983	transcription factor activity, sequence-specific DNA binding//DNA binding//protein dimerization activity	GO:0005667//GO:0005634	transcription factor complex//nucleus	--	--
Cluster-34112.0	427	734405774	KHN33576.1	287	4.2e-24	MADS-box transcription factor ANR1 [Glycine soja]	34452094	AY370513.1	87	7.83333e-36	Petunia x hybrida MADS-box protein 14 (PMADS14) gene, partial cds	K09264	K09264	MADS-box transcription factor, plant	http://www.genome.jp/dbget-bin/www_bget?ko:K09264	Q6Z6W2	272	3.3e-23	MADS-box transcription factor 57 OS=Oryza sativa subsp. japonica GN=MADS57 PE=2 SV=2	PF00319	SRF-type transcription factor (DNA-binding and dimerisation domain)	--	--	GO:0003677//GO:0046983	DNA binding//protein dimerization activity	--	--	--	--
Cluster-36322.0	615	763791686	KJB58682.1	289	3.6e-24	hypothetical protein B456_009G227500 [Gossypium raimondii]>gi|763791687|gb|KJB58683.1| hypothetical protein B456_009G227500 [Gossypium raimondii]	703130330	XM_010106279.1	117	2.42986e-52	Morus notabilis MADS-box transcription factor 27 partial mRNA	K09264	K09264	MADS-box transcription factor, plant	http://www.genome.jp/dbget-bin/www_bget?ko:K09264	Q9SI38	271	6.2e-23	MADS-box transcription factor ANR1 OS=Arabidopsis thaliana GN=ANR1 PE=1 SV=1	PF00319	SRF-type transcription factor (DNA-binding and dimerisation domain)	--	--	GO:0046983//GO:0003677	protein dimerization activity//DNA binding	--	--	--	--
Cluster-42287.0	528	296086326	CBI31767.3	342	2.2e-30	unnamed protein product [Vitis vinifera]	42794571	AY464104.1	102	4.50388e-44	Nymphaea sp. EMK-2003 AGAMOUS-like protein mRNA, complete cds	K09264	K09264	MADS-box transcription factor, plant	http://www.genome.jp/dbget-bin/www_bget?ko:K09264	Q40872	317	2.4e-28	Floral homeotic protein AGAMOUS OS=Panax ginseng GN=AG2 PE=2 SV=1	PF00319	SRF-type transcription factor (DNA-binding and dimerisation domain)	--	--	GO:0003677//GO:0046983	DNA binding//protein dimerization activity	--	--	--	--
Cluster-47702.25529	1603	747065132	XP_011079184.1	823	1.1e-85	PREDICTED: truncated transcription factor CAULIFLOWER A-like [Sesamum indicum]	823133646	XM_012611205.1	57	1.48058e-18	PREDICTED: Gossypium raimondii uncharacterized LOC105785238 (LOC105785238), transcript variant X2, mRNA	--	--	--	--	O64645	221	1e-16	MADS-box protein SOC1 OS=Arabidopsis thaliana GN=SOC1 PE=1 SV=1	PF00319	SRF-type transcription factor (DNA-binding and dimerisation domain)	--	--	GO:0003677//GO:0046983	DNA binding//protein dimerization activity	--	--	--	--
Cluster-47702.34584	1318	661894560	CDP01559.1	630	2.2e-63	unnamed protein product [Coffea canephora]	807200995	LC049617.1	124	6.88997e-56	Gentiana triflora var. japonica GtSVP-L1 mRNA for short vegetative phase-like protein 1, complete cds	--	--	--	--	Q9FUY6	598	1.6e-60	MADS-box protein JOINTLESS OS=Solanum lycopersicum GN=J PE=1 SV=1	PF00319//PF01486	SRF-type transcription factor (DNA-binding and dimerisation domain)//K-box region	GO:0006355	regulation of transcription, DNA-templated	GO:0003700//GO:0046983//GO:0003677	transcription factor activity, sequence-specific DNA binding//protein dimerization activity//DNA binding	GO:0005634//GO:0005667	nucleus//transcription factor complex	--	--
Cluster-47702.38923	1304	661894560	CDP01559.1	826	4.1e-86	unnamed protein product [Coffea canephora]	807200995	LC049617.1	146	4.01532e-68	Gentiana triflora var. japonica GtSVP-L1 mRNA for short vegetative phase-like protein 1, complete cds	--	--	--	--	Q9FVC1	711	1.2e-73	MADS-box protein SVP OS=Arabidopsis thaliana GN=SVP PE=1 SV=1	PF00319//PF01486	SRF-type transcription factor (DNA-binding and dimerisation domain)//K-box region	GO:0006355	regulation of transcription, DNA-templated	GO:0003677//GO:0046983//GO:0003700	DNA binding//protein dimerization activity//transcription factor activity, sequence-specific DNA binding	GO:0005634//GO:0005667	nucleus//transcription factor complex	--	--
Cluster-47702.45067	1230	316890774	ADU56833.1	813	1.3e-84	MADS-box protein STMADS11 subfamily [Coffea arabica]>gi|610259964|gb|AHW58042.1| SVP-2 [Coffea arabica]>gi|661884969|emb|CDP11501.1| unnamed protein product [Coffea canephora]	727492195	XM_010423837.1	46	1.47001e-12	PREDICTED: Camelina sativa agamous-like MADS-box protein AGL14 (LOC104707480), mRNA	--	--	--	--	Q9FVC1	676	1.3e-69	MADS-box protein SVP OS=Arabidopsis thaliana GN=SVP PE=1 SV=1	PF06005//PF00170//PF06156//PF16740//PF01486//PF00319	Protein of unknown function (DUF904)//bZIP transcription factor//Protein of unknown function (DUF972)//Spindle and kinetochore-associated protein 2//K-box region//SRF-type transcription factor (DNA-binding and dimerisation domain)	GO:0031110//GO:0000917//GO:0007059//GO:0043093//GO:0006355//GO:0006260//GO:0000090//GO:0007067//GO:0051301	regulation of microtubule polymerization or depolymerization//barrier septum assembly//chromosome segregation//FtsZ-dependent cytokinesis//regulation of transcription, DNA-templated//DNA replication//mitotic anaphase//mitotic nuclear division//cell division	GO:0043565//GO:0003700//GO:0008017//GO:0046983//GO:0003677	sequence-specific DNA binding//transcription factor activity, sequence-specific DNA binding//microtubule binding//protein dimerization activity//DNA binding	GO:0005737//GO:0000940//GO:0045298//GO:0005634//GO:0005876//GO:0005667	cytoplasm//condensed chromosome outer kinetochore//tubulin complex//nucleus//spindle microtubule//transcription factor complex	--	--
Cluster-47702.45591	2005	698495071	XP_009793687.1	1128	6.1e-121	PREDICTED: GDSL esterase/lipase CPRD49 [Nicotiana sylvestris]	702473007	XM_010032923.1	196	9.99718e-96	PREDICTED: Eucalyptus grandis GDSL esterase/lipase CPRD49 (LOC104421084), mRNA	--	--	--	--	Q9SRM5	989	1.1e-105	GDSL esterase/lipase CPRD49 OS=Arabidopsis thaliana GN=CPRD49 PE=2 SV=1	PF01486//PF00319//PF02784//PF04799//PF00657	K-box region//SRF-type transcription factor (DNA-binding and dimerisation domain)//Pyridoxal-dependent decarboxylase, pyridoxal binding domain//fzo-like conserved region//GDSL-like Lipase/Acylhydrolase	GO:0008053//GO:0006355	mitochondrial fusion//regulation of transcription, DNA-templated	GO:0003700//GO:0003824//GO:0046983//GO:0003677//GO:0016788//GO:0003924	transcription factor activity, sequence-specific DNA binding//catalytic activity//protein dimerization activity//DNA binding//hydrolase activity, acting on ester bonds//GTPase activity	GO:0005741//GO:0005667//GO:0005634//GO:0016021	mitochondrial outer membrane//transcription factor complex//nucleus//integral component of membrane	--	--
Cluster-47702.47325	1525	747105763	XP_011101156.1	612	3.1e-61	PREDICTED: MADS-box protein SOC1-like isoform X1 [Sesamum indicum]>gi|747105765|ref|XP_011101157.1| PREDICTED: MADS-box protein SOC1-like isoform X1 [Sesamum indicum]>gi|747105767|ref|XP_011101158.1| PREDICTED: MADS-box protein SOC1-like isoform X1 [Sesamum indicum]>gi|747105771|ref|XP_011101160.1| PREDICTED: MADS-box protein SOC1-like isoform X1 [Sesamum indicum]	698589333	XM_009781400.1	83	4.95395e-33	PREDICTED: Nicotiana sylvestris MADS-box protein SOC1-like (LOC104228854), partial mRNA	--	--	--	--	O64645	512	1.7e-50	MADS-box protein SOC1 OS=Arabidopsis thaliana GN=SOC1 PE=1 SV=1	PF00319//PF01486	SRF-type transcription factor (DNA-binding and dimerisation domain)//K-box region	GO:0006355	regulation of transcription, DNA-templated	GO:0003700//GO:0046983//GO:0003677	transcription factor activity, sequence-specific DNA binding//protein dimerization activity//DNA binding	GO:0005634//GO:0005667	nucleus//transcription factor complex	--	--
Cluster-47702.48750	1460	225455667	XP_002263450.1	678	6.7e-69	PREDICTED: MADS-box protein SOC1-like [Vitis vinifera]>gi|731423018|ref|XP_010662337.1| PREDICTED: MADS-box protein SOC1-like [Vitis vinifera]>gi|731423020|ref|XP_010662338.1| PREDICTED: MADS-box protein SOC1-like [Vitis vinifera]>gi|731423022|ref|XP_010662339.1| PREDICTED: MADS-box protein SOC1-like [Vitis vinifera]>gi|731423024|ref|XP_010662341.1| PREDICTED: MADS-box protein SOC1-like [Vitis vi…	608616742	KF673858.1	68	1.03284e-24	Phalaenopsis equestris SEPALLATA-like MADS-box protein 2 (SEP2) mRNA, complete cds	--	--	--	--	O64645	563	2e-56	MADS-box protein SOC1 OS=Arabidopsis thaliana GN=SOC1 PE=1 SV=1	PF01486//PF00319//PF09177	K-box region//SRF-type transcription factor (DNA-binding and dimerisation domain)//Syntaxin 6, N-terminal	GO:0048193//GO:0006355	Golgi vesicle transport//regulation of transcription, DNA-templated	GO:0046983//GO:0003677//GO:0003700	protein dimerization activity//DNA binding//transcription factor activity, sequence-specific DNA binding	GO:0005634//GO:0016020//GO:0005667	nucleus//membrane//transcription factor complex	--	--
Cluster-47702.48754	1345	225455667	XP_002263450.1	678	6.2e-69	PREDICTED: MADS-box protein SOC1-like [Vitis vinifera]>gi|731423018|ref|XP_010662337.1| PREDICTED: MADS-box protein SOC1-like [Vitis vinifera]>gi|731423020|ref|XP_010662338.1| PREDICTED: MADS-box protein SOC1-like [Vitis vinifera]>gi|731423022|ref|XP_010662339.1| PREDICTED: MADS-box protein SOC1-like [Vitis vinifera]>gi|731423024|ref|XP_010662341.1| PREDICTED: MADS-box protein SOC1-like [Vitis vi…	608616742	KF673858.1	68	9.4949e-25	Phalaenopsis equestris SEPALLATA-like MADS-box protein 2 (SEP2) mRNA, complete cds	--	--	--	--	O64645	563	1.9e-56	MADS-box protein SOC1 OS=Arabidopsis thaliana GN=SOC1 PE=1 SV=1	PF01486//PF00319//PF09177	K-box region//SRF-type transcription factor (DNA-binding and dimerisation domain)//Syntaxin 6, N-terminal	GO:0006355//GO:0048193	regulation of transcription, DNA-templated//Golgi vesicle transport	GO:0003700//GO:0046983//GO:0003677	transcription factor activity, sequence-specific DNA binding//protein dimerization activity//DNA binding	GO:0005667//GO:0016020//GO:0005634	transcription factor complex//membrane//nucleus	--	--
Cluster-47702.54643	983	443501211	AGC94569.1	424	1.3e-39	flowering locus C [Betula platyphylla]	359806857	NM_001254130.1	69	1.91304e-25	Glycine max agamous-like MADS-box protein AGL3-like (AGL3L), mRNA >gnl|BL_ORD_ID|11350449 Glycine max agamous-like 3 protein (AGL3L) mRNA, complete cds	--	--	--	--	Q42464	298	7.3e-26	Agamous-like MADS-box protein AGL9 homolog OS=Solanum lycopersicum GN=TDR5 PE=2 SV=1	PF01486//PF00319	K-box region//SRF-type transcription factor (DNA-binding and dimerisation domain)	GO:0006355	regulation of transcription, DNA-templated	GO:0046983//GO:0003677//GO:0003700	protein dimerization activity//DNA binding//transcription factor activity, sequence-specific DNA binding	GO:0005634//GO:0005667	nucleus//transcription factor complex	--	--
Cluster-47702.65195	1335	568867465	XP_006487058.1	549	5.6e-54	PREDICTED: agamous-like MADS-box protein AGL62-like [Citrus sinensis]	703095801	XM_010097334.1	78	2.60132e-30	Morus notabilis Agamous-like MADS-box protein AGL62 partial mRNA	--	--	--	--	Q9FKK2	463	7.3e-45	Agamous-like MADS-box protein AGL62 OS=Arabidopsis thaliana GN=AGL62 PE=1 SV=1	PF00319//PF02205	SRF-type transcription factor (DNA-binding and dimerisation domain)//WH2 motif	--	--	GO:0003779//GO:0046983//GO:0003677	actin binding//protein dimerization activity//DNA binding	--	--	--	--
Cluster-47702.65196	1378	568867465	XP_006487058.1	488	6.8e-47	PREDICTED: agamous-like MADS-box protein AGL62-like [Citrus sinensis]	703095801	XM_010097334.1	78	2.68736e-30	Morus notabilis Agamous-like MADS-box protein AGL62 partial mRNA	--	--	--	--	Q9FKK2	398	2.6e-37	Agamous-like MADS-box protein AGL62 OS=Arabidopsis thaliana GN=AGL62 PE=1 SV=1	PF16331//PF02205//PF17095	TolA binding protein trimerisation//WH2 motif//Spectrin-binding region of Ca2+-Calmodulin	GO:0070206//GO:0031175	protein trimerization//neuron projection development	GO:0030507//GO:0005516//GO:0003779	spectrin binding//calmodulin binding//actin binding	GO:0008091	spectrin	--	--
Cluster-47702.67922	1117	361050297	BAL41415.1	942	1.3e-99	Agamous like protein [Rhododendron kaempferi]>gi|479277761|dbj|BAN15736.1| AGAMOUS like-proein [Rhododendron macrosepalum]	720055590	XM_010275131.1	179	1.55033e-86	PREDICTED: Nelumbo nucifera floral homeotic protein AGAMOUS-like (LOC104608988), transcript variant X2, mRNA	K09264	K09264	MADS-box transcription factor, plant	http://www.genome.jp/dbget-bin/www_bget?ko:K09264	P29381	799	6.7e-84	Agamous-like MADS-box protein AGL1 OS=Arabidopsis thaliana GN=AGL1 PE=1 SV=1	PF00319//PF01486//PF07442//PF00253	SRF-type transcription factor (DNA-binding and dimerisation domain)//K-box region//Ponericin//Ribosomal protein S14p/S29e	GO:0006412//GO:0006355//GO:0042254	translation//regulation of transcription, DNA-templated//ribosome biogenesis	GO:0003677//GO:0046983//GO:0003735//GO:0003700	DNA binding//protein dimerization activity//structural constituent of ribosome//transcription factor activity, sequence-specific DNA binding	GO:0005634//GO:0005840//GO:0005667//GO:0005576//GO:0005622	nucleus//ribosome//transcription factor complex//extracellular region//intracellular	--	--
Cluster-47702.68334	456	768965132	AJW29031.1	158	4.2e-09	AGL18 MADS-box protein [Pyrus pyrifolia]	731343751	XM_010684745.1	55	5.17002e-18	PREDICTED: Beta vulgaris subsp. vulgaris MADS-box transcription factor 23-like (LOC104897799), mRNA	--	--	--	--	A2RVQ5	149	6.4e-09	Agamous-like MADS-box protein AGL16 OS=Arabidopsis thaliana GN=AGL16 PE=1 SV=1	PF00319	SRF-type transcription factor (DNA-binding and dimerisation domain)	--	--	GO:0046983//GO:0003677	protein dimerization activity//DNA binding	--	--	--	--
Cluster-47702.68335	572	590724340	XP_007052439.1	165	8e-10	AGAMOUS-like 15, putative [Theobroma cacao]>gi|508704700|gb|EOX96596.1| AGAMOUS-like 15, putative [Theobroma cacao]	731343751	XM_010684745.1	55	6.57352e-18	PREDICTED: Beta vulgaris subsp. vulgaris MADS-box transcription factor 23-like (LOC104897799), mRNA	--	--	--	--	A2RVQ5	152	3.6e-09	Agamous-like MADS-box protein AGL16 OS=Arabidopsis thaliana GN=AGL16 PE=1 SV=1	PF00319	SRF-type transcription factor (DNA-binding and dimerisation domain)	--	--	GO:0003677//GO:0046983	DNA binding//protein dimerization activity	--	--	--	--
Cluster-47702.71226	929	358357314	AEU08497.1	445	4.4e-42	MADS1 [Corylus heterophylla]	384236099	JQ326226.1	94	2.28485e-39	Liriodendron chinense AGAMOUS-like protein mRNA, complete cds	K09264	K09264	MADS-box transcription factor, plant	http://www.genome.jp/dbget-bin/www_bget?ko:K09264	Q40168	411	5.4e-39	Floral homeotic protein AGAMOUS OS=Solanum lycopersicum GN=AG1 PE=2 SV=1	PF00319	SRF-type transcription factor (DNA-binding and dimerisation domain)	--	--	GO:0046983//GO:0003677	protein dimerization activity//DNA binding	--	--	--	--
Cluster-47702.71227	1175	354683684	AER34989.1	942	1.3e-99	AGAMOUS-like protein [Mangifera indica]	384236099	JQ326226.1	142	6.03602e-66	Liriodendron chinense AGAMOUS-like protein mRNA, complete cds	K09264	K09264	MADS-box transcription factor, plant	http://www.genome.jp/dbget-bin/www_bget?ko:K09264	Q40872	832	1e-87	Floral homeotic protein AGAMOUS OS=Panax ginseng GN=AG2 PE=2 SV=1	PF01486//PF00752//PF00319	K-box region//XPG N-terminal domain//SRF-type transcription factor (DNA-binding and dimerisation domain)	GO:0006281//GO:0006355	DNA repair//regulation of transcription, DNA-templated	GO:0004518//GO:0003677//GO:0046983//GO:0003700	nuclease activity//DNA binding//protein dimerization activity//transcription factor activity, sequence-specific DNA binding	GO:0005634//GO:0005667	nucleus//transcription factor complex	--	--
Cluster-47702.71228	1178	354683684	AER34989.1	942	1.3e-99	AGAMOUS-like protein [Mangifera indica]	384236099	JQ326226.1	142	6.05191e-66	Liriodendron chinense AGAMOUS-like protein mRNA, complete cds	K09264	K09264	MADS-box transcription factor, plant	http://www.genome.jp/dbget-bin/www_bget?ko:K09264	Q40872	832	1.1e-87	Floral homeotic protein AGAMOUS OS=Panax ginseng GN=AG2 PE=2 SV=1	PF01486//PF00319//PF00752	K-box region//SRF-type transcription factor (DNA-binding and dimerisation domain)//XPG N-terminal domain	GO:0006355//GO:0006281	regulation of transcription, DNA-templated//DNA repair	GO:0003677//GO:0046983//GO:0003700//GO:0004518	DNA binding//protein dimerization activity//transcription factor activity, sequence-specific DNA binding//nuclease activity	GO:0005667//GO:0005634	transcription factor complex//nucleus	--	--
Cluster-47702.75780	1997	397133609	AFO10123.1	284	4.5e-23	MADS-box domain protein [Camellia sinensis]	--	--	--	--	--	K09264	K09264	MADS-box transcription factor, plant	http://www.genome.jp/dbget-bin/www_bget?ko:K09264	Q10CQ1	239	1e-18	MADS-box transcription factor 14 OS=Oryza sativa subsp. japonica GN=MADS14 PE=1 SV=2	PF01486//PF00319	K-box region//SRF-type transcription factor (DNA-binding and dimerisation domain)	GO:0006355	regulation of transcription, DNA-templated	GO:0046983//GO:0003677//GO:0003700	protein dimerization activity//DNA binding//transcription factor activity, sequence-specific DNA binding	GO:0005634//GO:0005667	nucleus//transcription factor complex	--	--
Cluster-47702.75782	1852	570962517	AHF20809.1	254	1.2e-19	flowering locus C-like protein [Juglans regia]	--	--	--	--	--	K09264	K09264	MADS-box transcription factor, plant	http://www.genome.jp/dbget-bin/www_bget?ko:K09264	Q10CQ1	236	2.1e-18	MADS-box transcription factor 14 OS=Oryza sativa subsp. japonica GN=MADS14 PE=1 SV=2	PF00319	SRF-type transcription factor (DNA-binding and dimerisation domain)	--	--	GO:0046983//GO:0003677	protein dimerization activity//DNA binding	--	--	--	--
Cluster-47702.75784	1773	397133609	AFO10123.1	284	4e-23	MADS-box domain protein [Camellia sinensis]	--	--	--	--	--	K09264	K09264	MADS-box transcription factor, plant	http://www.genome.jp/dbget-bin/www_bget?ko:K09264	Q10CQ1	239	9.2e-19	MADS-box transcription factor 14 OS=Oryza sativa subsp. japonica GN=MADS14 PE=1 SV=2	PF01486//PF00319	K-box region//SRF-type transcription factor (DNA-binding and dimerisation domain)	GO:0006355	regulation of transcription, DNA-templated	GO:0003700//GO:0046983//GO:0003677	transcription factor activity, sequence-specific DNA binding//protein dimerization activity//DNA binding	GO:0005634//GO:0005667	nucleus//transcription factor complex	--	--
Cluster-47702.75785	1901	397133609	AFO10123.1	318	4.8e-27	MADS-box domain protein [Camellia sinensis]	--	--	--	--	--	K09264	K09264	MADS-box transcription factor, plant	http://www.genome.jp/dbget-bin/www_bget?ko:K09264	Q38876	270	2.5e-22	Agamous-like MADS-box protein AGL8 OS=Arabidopsis thaliana GN=AGL8 PE=1 SV=1	PF00319//PF01486	SRF-type transcription factor (DNA-binding and dimerisation domain)//K-box region	GO:0006355	regulation of transcription, DNA-templated	GO:0003677//GO:0046983//GO:0003700	DNA binding//protein dimerization activity//transcription factor activity, sequence-specific DNA binding	GO:0005667//GO:0005634	transcription factor complex//nucleus	--	--
Cluster-47702.75787	1768	397133609	AFO10123.1	278	2e-22	MADS-box domain protein [Camellia sinensis]	--	--	--	--	--	K09264	K09264	MADS-box transcription factor, plant	http://www.genome.jp/dbget-bin/www_bget?ko:K09264	Q10CQ1	232	5.9e-18	MADS-box transcription factor 14 OS=Oryza sativa subsp. japonica GN=MADS14 PE=1 SV=2	PF00319//PF01486	SRF-type transcription factor (DNA-binding and dimerisation domain)//K-box region	GO:0006355	regulation of transcription, DNA-templated	GO:0046983//GO:0003677//GO:0003700	protein dimerization activity//DNA binding//transcription factor activity, sequence-specific DNA binding	GO:0005634//GO:0005667	nucleus//transcription factor complex	--	--
Cluster-47702.75788	1896	397133609	AFO10123.1	312	2.4e-26	MADS-box domain protein [Camellia sinensis]	--	--	--	--	--	K09264	K09264	MADS-box transcription factor, plant	http://www.genome.jp/dbget-bin/www_bget?ko:K09264	Q41274	265	9.5e-22	Agamous-like MADS-box protein AGL8 homolog OS=Sinapis alba GN=AGL8 PE=2 SV=1	PF01486//PF00319	K-box region//SRF-type transcription factor (DNA-binding and dimerisation domain)	GO:0006355	regulation of transcription, DNA-templated	GO:0003700//GO:0003677//GO:0046983	transcription factor activity, sequence-specific DNA binding//DNA binding//protein dimerization activity	GO:0005634//GO:0005667	nucleus//transcription factor complex	--	--
Cluster-47702.75790	1777	470141164	XP_004306305.1	245	1.3e-18	PREDICTED: truncated transcription factor CAULIFLOWER A-like [Fragaria vesca subsp. vesca]	--	--	--	--	--	K09264	K09264	MADS-box transcription factor, plant	http://www.genome.jp/dbget-bin/www_bget?ko:K09264	Q10CQ1	232	6e-18	MADS-box transcription factor 14 OS=Oryza sativa subsp. japonica GN=MADS14 PE=1 SV=2	PF00319	SRF-type transcription factor (DNA-binding and dimerisation domain)	--	--	GO:0046983//GO:0003677	protein dimerization activity//DNA binding	--	--	--	--
Cluster-47702.75792	1675	397133609	AFO10123.1	312	2.1e-26	MADS-box domain protein [Camellia sinensis]	--	--	--	--	--	K09264	K09264	MADS-box transcription factor, plant	http://www.genome.jp/dbget-bin/www_bget?ko:K09264	Q41274	265	8.4e-22	Agamous-like MADS-box protein AGL8 homolog OS=Sinapis alba GN=AGL8 PE=2 SV=1	PF00319//PF01486	SRF-type transcription factor (DNA-binding and dimerisation domain)//K-box region	GO:0006355	regulation of transcription, DNA-templated	GO:0046983//GO:0003677//GO:0003700	protein dimerization activity//DNA binding//transcription factor activity, sequence-specific DNA binding	GO:0005667//GO:0005634	transcription factor complex//nucleus	--	--
Cluster-676.0	403	734345231	KHN10636.1	284	8.9e-24	Agamous-like MADS-box protein AGL8 [Glycine soja]	157674588	EU141967.1	66	3.47126e-24	Carica papaya FRUITFUL-like protein gene, complete cds	K09264	K09264	MADS-box transcription factor, plant	http://www.genome.jp/dbget-bin/www_bget?ko:K09264	O22328	273	2.4e-23	Agamous-like MADS-box protein AGL8 homolog OS=Solanum commersonii GN=SCM1 PE=2 SV=1	PF00319	SRF-type transcription factor (DNA-binding and dimerisation domain)	--	--	GO:0003677//GO:0046983	DNA binding//protein dimerization activity	--	--	--	--
Cluster-24138.1	956	146160690	ABQ08574.1	1080	1.1e-115	MADS-box protein 2 [Dendrobium nobile]	146160689	EF535599.1	415	0	Dendrobium nobile MADS-box protein 2 mRNA, complete cds	K09264	K09264	MADS-box transcription factor, plant	http://www.genome.jp/dbget-bin/www_bget?ko:K09264	Q40872	751	2.1e-78	Floral homeotic protein AGAMOUS OS=Panax ginseng GN=AG2 PE=2 SV=1	PF00319//PF01486	SRF-type transcription factor (DNA-binding and dimerisation domain)//K-box region	GO:0006355	regulation of transcription, DNA-templated	GO:0003700//GO:0003677//GO:0046983	transcription factor activity, sequence-specific DNA binding//DNA binding//protein dimerization activity	GO:0005634//GO:0005667	nucleus//transcription factor complex	--	--
Cluster-32934.0	994	300078688	ADJ67241.1	1069	2.1e-114	MADS box transcription factor 11 [Oncidium hybrid cultivar]	300078687	HM140847.1	352	0	Oncidium Gower Ramsey MADS box transcription factor 11 (MADS11) mRNA, complete cds	K09264	K09264	MADS-box transcription factor, plant	http://www.genome.jp/dbget-bin/www_bget?ko:K09264	P29382	766	4e-80	Developmental protein SEPALLATA 1 OS=Arabidopsis thaliana GN=SEP1 PE=1 SV=2	PF00451//PF01486//PF00319	Scorpion short toxin, BmKK2//K-box region//SRF-type transcription factor (DNA-binding and dimerisation domain)	GO:0006810//GO:0009405//GO:0006355	transport//pathogenesis//regulation of transcription, DNA-templated	GO:0003700//GO:0008200//GO:0003677//GO:0046983	transcription factor activity, sequence-specific DNA binding//ion channel inhibitor activity//DNA binding//protein dimerization activity	GO:0005634//GO:0005576//GO:0005667	nucleus//extracellular region//transcription factor complex	--	--
Cluster-35370.0	753	482514620	AGK07583.1	675	7.7e-69	SOC1 [Dendrobium hybrid cultivar]	--	--	--	--	--	--	--	--	--	Q9XJ60	530	7e-53	MADS-box transcription factor 50 OS=Oryza sativa subsp. japonica GN=MADS50 PE=2 SV=1	PF11421//PF01486//PF00319//PF03118	ATP synthase F1 beta subunit//K-box region//SRF-type transcription factor (DNA-binding and dimerisation domain)//Bacterial RNA polymerase, alpha chain C terminal domain	GO:0006206//GO:0006355//GO:0006144//GO:0006754//GO:0006351	pyrimidine nucleobase metabolic process//regulation of transcription, DNA-templated//purine nucleobase metabolic process//ATP biosynthetic process//transcription, DNA-templated	GO:0003700//GO:0016887//GO:0046983//GO:0005524//GO:0003677//GO:0003899	transcription factor activity, sequence-specific DNA binding//ATPase activity//protein dimerization activity//ATP binding//DNA binding//DNA-directed RNA polymerase activity	GO:0000275//GO:0005667//GO:0005730//GO:0005634	mitochondrial proton-transporting ATP synthase complex, catalytic core F(1)//transcription factor complex//nucleolus//nucleus	--	--
Cluster-41759.0	322	548580018	AGX01539.1	259	5.7e-21	FRUITFULL-like protein, partial [Dactylicapnos scandens]	332144221	AB627122.1	104	2.03751e-45	Panax ginseng PgMADS2 mRNA for PgMADS protein2, complete cds	K09264	K09264	MADS-box transcription factor, plant	http://www.genome.jp/dbget-bin/www_bget?ko:K09264	Q0D4T4	242	7.5e-20	MADS-box transcription factor 18 OS=Oryza sativa subsp. japonica GN=MADS18 PE=1 SV=1	PF00319	SRF-type transcription factor (DNA-binding and dimerisation domain)	--	--	GO:0003677//GO:0046983	DNA binding//protein dimerization activity	--	--	--	--
Cluster-47702.2856	454	672231722	BAP28174.1	574	2.4e-57	MADS-box transcription factor [Fagus crenata]	--	--	--	--	--	K09264	K09264	MADS-box transcription factor, plant	http://www.genome.jp/dbget-bin/www_bget?ko:K09264	Q96356	546	5.9e-55	Floral homeotic protein APETALA 1-2 OS=Brassica oleracea var. italica GN=2AP1 PE=2 SV=1	PF00162//PF02050//PF01486//PF00319	Phosphoglycerate kinase//Flagellar FliJ protein//K-box region//SRF-type transcription factor (DNA-binding and dimerisation domain)	GO:0006935//GO:0016310//GO:0006355//GO:0006094//GO:0015976//GO:0071973//GO:0006096	chemotaxis//phosphorylation//regulation of transcription, DNA-templated//gluconeogenesis//carbon utilization//bacterial-type flagellum-dependent cell motility//glycolytic process	GO:0003700//GO:0003774//GO:0046983//GO:0003677//GO:0004618	transcription factor activity, sequence-specific DNA binding//motor activity//protein dimerization activity//DNA binding//phosphoglycerate kinase activity	GO:0016020//GO:0005634//GO:0005667//GO:0009288	membrane//nucleus//transcription factor complex//bacterial-type flagellum	--	--
Cluster-47702.28769	1872	359491700	XP_002281961.2	1206	5.1e-130	PREDICTED: agamous-like MADS-box protein AGL17 [Vitis vinifera]>gi|731425713|ref|XP_010663353.1| PREDICTED: agamous-like MADS-box protein AGL17 [Vitis vinifera]>gi|731425715|ref|XP_010663354.1| PREDICTED: agamous-like MADS-box protein AGL17 [Vitis vinifera]>gi|297733964|emb|CBI15211.3| unnamed protein product [Vitis vinifera]	731425714	XM_010665052.1	268	8.80929e-136	PREDICTED: Vitis vinifera agamous-like MADS-box protein AGL17 (LOC100250157), transcript variant X3, mRNA	--	--	--	--	Q9XGJ4	167	2.2e-10	MADS-box protein GGM13 OS=Gnetum gnemon GN=GGM13 PE=2 SV=1	PF00319//PF03461	SRF-type transcription factor (DNA-binding and dimerisation domain)//TRCF domain	GO:0006281//GO:0006355	DNA repair//regulation of transcription, DNA-templated	GO:0003677//GO:0046983	DNA binding//protein dimerization activity	GO:0005634	nucleus	--	--
Cluster-47702.3731	644	411169463	AFW15784.1	666	7.3e-68	Agl6 [Camellia japonica]	526117775	NM_001281182.1	213	1.09807e-105	Vitis vinifera MADS-box protein 3 (MADS3), mRNA >gnl|BL_ORD_ID|1599450 Vitis vinifera MADS-box protein 3 (MADS3) mRNA, complete cds	K09264	K09264	MADS-box transcription factor, plant	http://www.genome.jp/dbget-bin/www_bget?ko:K09264	Q6EU39	625	5.8e-64	MADS-box transcription factor 6 OS=Oryza sativa subsp. japonica GN=MADS6 PE=1 SV=1	PF01486//PF00319	K-box region//SRF-type transcription factor (DNA-binding and dimerisation domain)	GO:0006355	regulation of transcription, DNA-templated	GO:0003700//GO:0003677//GO:0046983	transcription factor activity, sequence-specific DNA binding//DNA binding//protein dimerization activity	GO:0005667//GO:0005634	transcription factor complex//nucleus	--	--
Cluster-47702.46326	827	316890774	ADU56833.1	472	2.9e-45	MADS-box protein STMADS11 subfamily [Coffea arabica]>gi|610259964|gb|AHW58042.1| SVP-2 [Coffea arabica]>gi|661884969|emb|CDP11501.1| unnamed protein product [Coffea canephora]	--	--	--	--	--	--	--	--	--	Q9FVC1	442	1.2e-42	MADS-box protein SVP OS=Arabidopsis thaliana GN=SVP PE=1 SV=1	PF01486//PF00319	K-box region//SRF-type transcription factor (DNA-binding and dimerisation domain)	GO:0006355	regulation of transcription, DNA-templated	GO:0046983//GO:0003677//GO:0003700	protein dimerization activity//DNA binding//transcription factor activity, sequence-specific DNA binding	GO:0005667//GO:0005634	transcription factor complex//nucleus	--	--
Cluster-47702.47171	1647	731420702	XP_010661478.1	720	1e-73	PREDICTED: MADS-box protein isoform X1 [Vitis vinifera]>gi|95116634|gb|ABF56527.1| MADS-box protein [Vitis vinifera]>gi|296089122|emb|CBI38825.3| unnamed protein product [Vitis vinifera]	697126882	XM_009619174.1	126	6.69209e-57	PREDICTED: Nicotiana tomentosiformis MADS-box protein SOC1-like (LOC104109804), transcript variant X7, mRNA	--	--	--	--	O64645	616	1.6e-62	MADS-box protein SOC1 OS=Arabidopsis thaliana GN=SOC1 PE=1 SV=1	PF01166//PF00170//PF06156//PF01486//PF01496//PF04111//PF00319	TSC-22/dip/bun family//bZIP transcription factor//Protein of unknown function (DUF972)//K-box region//V-type ATPase 116kDa subunit family//Autophagy protein Apg6//SRF-type transcription factor (DNA-binding and dimerisation domain)	GO:0006260//GO:0006355//GO:0015992//GO:0006914//GO:0006351//GO:0015991	DNA replication//regulation of transcription, DNA-templated//proton transport//autophagy//transcription, DNA-templated//ATP hydrolysis coupled proton transport	GO:0003700//GO:0015078//GO:0043565//GO:0046983//GO:0005488//GO:0003677	transcription factor activity, sequence-specific DNA binding//hydrogen ion transmembrane transporter activity//sequence-specific DNA binding//protein dimerization activity//binding//DNA binding	GO:0005667//GO:0033179//GO:0005634	transcription factor complex//proton-transporting V-type ATPase, V0 domain//nucleus	--	--
Cluster-47702.80506	882	197244651	BAG68947.1	570	1.3e-56	APETALA1/FRUITFUL like protein [Hydrangea macrophylla]	571450736	XM_006578457.1	102	7.73135e-44	PREDICTED: Glycine max agamous-like MADS-box protein AGL8 homolog (LOC100784742), transcript variant X2, mRNA	K09264	K09264	MADS-box transcription factor, plant	http://www.genome.jp/dbget-bin/www_bget?ko:K09264	Q42429	549	5.1e-55	Agamous-like MADS-box protein AGL8 homolog OS=Solanum tuberosum PE=2 SV=1	PF01486//PF00319	K-box region//SRF-type transcription factor (DNA-binding and dimerisation domain)	GO:0006355	regulation of transcription, DNA-templated	GO:0003700//GO:0046983//GO:0003677	transcription factor activity, sequence-specific DNA binding//protein dimerization activity//DNA binding	GO:0005667//GO:0005634	transcription factor complex//nucleus	--	--
Cluster-47702.86199	973	747081404	XP_011087974.1	470	5.9e-45	PREDICTED: MADS-box transcription factor 23-like [Sesamum indicum]	388512978	BT144757.1	108	3.95497e-47	Lotus japonicus clone JCVI-FLLj-15G19 unknown mRNA	K09264	K09264	MADS-box transcription factor, plant	http://www.genome.jp/dbget-bin/www_bget?ko:K09264	Q6EP49	446	5e-43	MADS-box transcription factor 27 OS=Oryza sativa subsp. japonica GN=MADS27 PE=2 SV=2	PF00319//PF01486	SRF-type transcription factor (DNA-binding and dimerisation domain)//K-box region	GO:0006355	regulation of transcription, DNA-templated	GO:0003700//GO:0003677//GO:0046983	transcription factor activity, sequence-specific DNA binding//DNA binding//protein dimerization activity	GO:0005667//GO:0005634	transcription factor complex//nucleus	--	--
Cluster-50581.1	447	548580018	AGX01539.1	259	7.9e-21	FRUITFULL-like protein, partial [Dactylicapnos scandens]	332144221	AB627122.1	104	2.91879e-45	Panax ginseng PgMADS2 mRNA for PgMADS protein2, complete cds	K09264	K09264	MADS-box transcription factor, plant	http://www.genome.jp/dbget-bin/www_bget?ko:K09264	A2YNI2	243	7.9e-20	MADS-box transcription factor 18 OS=Oryza sativa subsp. indica GN=MADS18 PE=2 SV=2	PF00319	SRF-type transcription factor (DNA-binding and dimerisation domain)	--	--	GO:0046983//GO:0003677	protein dimerization activity//DNA binding	--	--	--	--
Cluster-17145.0	631	225460235	XP_002278239.1	463	2.5e-44	PREDICTED: agamous-like MADS-box protein AGL12 [Vitis vinifera]>gi|296089407|emb|CBI39226.3| unnamed protein product [Vitis vinifera]	565344478	XM_006339279.1	142	3.16196e-66	PREDICTED: Solanum tuberosum agamous-like MADS-box protein AGL12-like (LOC102599417), transcript variant X1, mRNA	--	--	--	--	Q38841	381	1.1e-35	Agamous-like MADS-box protein AGL12 OS=Arabidopsis thaliana GN=AGL12 PE=2 SV=2	PF00319	SRF-type transcription factor (DNA-binding and dimerisation domain)	GO:0006355	regulation of transcription, DNA-templated	GO:0003677//GO:0046983//GO:0003700	DNA binding//protein dimerization activity//transcription factor activity, sequence-specific DNA binding	GO:0005667//GO:0005634	transcription factor complex//nucleus	--	--
Cluster-25563.0	923	661881115	CDP15173.1	782	3.7e-81	unnamed protein product [Coffea canephora]	747061000	XM_011078652.1	144	3.63991e-67	PREDICTED: Sesamum indicum agamous-like MADS-box protein AGL80 (LOC105161076), mRNA	--	--	--	--	Q9FJK3	546	1.2e-54	Agamous-like MADS-box protein AGL80 OS=Arabidopsis thaliana GN=AGL80 PE=1 SV=1	PF00319	SRF-type transcription factor (DNA-binding and dimerisation domain)	--	--	GO:0003677//GO:0046983	DNA binding//protein dimerization activity	--	--	--	--
Cluster-3217.0	509	659119561	XP_008459723.1	389	7.6e-36	PREDICTED: agamous-like MADS-box protein AGL12 [Cucumis melo]	565344478	XM_006339279.1	137	1.51778e-63	PREDICTED: Solanum tuberosum agamous-like MADS-box protein AGL12-like (LOC102599417), transcript variant X1, mRNA	--	--	--	--	Q38841	336	1.5e-30	Agamous-like MADS-box protein AGL12 OS=Arabidopsis thaliana GN=AGL12 PE=2 SV=2	PF00319	SRF-type transcription factor (DNA-binding and dimerisation domain)	--	--	GO:0003677//GO:0046983	DNA binding//protein dimerization activity	--	--	--	--
Cluster-47702.14947	676	502166348	XP_004513865.1	192	7e-13	PREDICTED: agamous-like MADS-box protein AGL18 [Cicer arietinum]	731343751	XM_010684745.1	55	7.84424e-18	PREDICTED: Beta vulgaris subsp. vulgaris MADS-box transcription factor 23-like (LOC104897799), mRNA	--	--	--	--	Q38847	174	1.2e-11	Agamous-like MADS-box protein AGL15 OS=Arabidopsis thaliana GN=AGL15 PE=1 SV=1	--	--	--	--	--	--	--	--	--	--
Cluster-47702.2520	416	460371092	XP_004231379.1	159	2.9e-09	PREDICTED: agamous-like MADS-box protein AGL62 [Solanum lycopersicum]	--	--	--	--	--	--	--	--	--	Q9FKK2	151	3.4e-09	Agamous-like MADS-box protein AGL62 OS=Arabidopsis thaliana GN=AGL62 PE=1 SV=1	PF00319	SRF-type transcription factor (DNA-binding and dimerisation domain)	--	--	GO:0046983//GO:0003677	protein dimerization activity//DNA binding	--	--	--	--
Cluster-47702.30551	978	27373049	AAO12211.1	901	6.2e-95	MADS11 [Nicotiana tabacum]	802653693	XM_012225030.1	257	5.89938e-130	PREDICTED: Jatropha curcas truncated transcription factor CAULIFLOWER A (LOC105640660), mRNA	K09264	K09264	MADS-box transcription factor, plant	http://www.genome.jp/dbget-bin/www_bget?ko:K09264	Q42429	825	5.6e-87	Agamous-like MADS-box protein AGL8 homolog OS=Solanum tuberosum PE=2 SV=1	PF00319//PF01486//PF05001	SRF-type transcription factor (DNA-binding and dimerisation domain)//K-box region//RNA polymerase Rpb1 C-terminal repeat	GO:0006366//GO:0006355	transcription from RNA polymerase II promoter//regulation of transcription, DNA-templated	GO:0046983//GO:0003677//GO:0003700	protein dimerization activity//DNA binding//transcription factor activity, sequence-specific DNA binding	GO:0005634//GO:0005665//GO:0005667	nucleus//DNA-directed RNA polymerase II, core complex//transcription factor complex	--	--
Cluster-47702.3159	428	734405774	KHN33576.1	287	4.3e-24	MADS-box transcription factor ANR1 [Glycine soja]	34452094	AY370513.1	87	7.85321e-36	Petunia x hybrida MADS-box protein 14 (PMADS14) gene, partial cds	K09264	K09264	MADS-box transcription factor, plant	http://www.genome.jp/dbget-bin/www_bget?ko:K09264	Q6Z6W2	272	3.3e-23	MADS-box transcription factor 57 OS=Oryza sativa subsp. japonica GN=MADS57 PE=2 SV=2	PF00319	SRF-type transcription factor (DNA-binding and dimerisation domain)	--	--	GO:0003677//GO:0046983	DNA binding//protein dimerization activity	--	--	--	--
Cluster-47702.50368	216	802570110	XP_012068002.1	301	5.2e-26	PREDICTED: MADS-box protein JOINTLESS-like isoform X2 [Jatropha curcas]	743802538	XM_011018628.1	136	2.11083e-63	PREDICTED: Populus euphratica MADS-box protein JOINTLESS (LOC105120438), mRNA	--	--	--	--	Q9FUY6	284	6.8e-25	MADS-box protein JOINTLESS OS=Solanum lycopersicum GN=J PE=1 SV=1	PF00319	SRF-type transcription factor (DNA-binding and dimerisation domain)	--	--	GO:0046983//GO:0003677	protein dimerization activity//DNA binding	--	--	--	--
Cluster-47702.53589	977	145332997	NP_001078364.1	147	1.7e-07	agamous-like MADS-box protein AGL11 [Arabidopsis thaliana]>gi|332657418|gb|AEE82818.1| agamous-like MADS-box protein AGL11 [Arabidopsis thaliana]	811916400	KP249308.1	85	2.42448e-34	Eucommia ulmoides microsatellite EU-IV43S4101CLEZI sequence	--	--	--	--	Q6Z6W2	145	4e-08	MADS-box transcription factor 57 OS=Oryza sativa subsp. japonica GN=MADS57 PE=2 SV=2	PF00319//PF02419	SRF-type transcription factor (DNA-binding and dimerisation domain)//PsbL protein	GO:0048481//GO:0048316//GO:0048441//GO:0080155//GO:0015979//GO:0006355//GO:0009886//GO:0048507//GO:0009827//GO:0009909//GO:0009860//GO:0048443	ovule development//seed development//petal development//regulation of double fertilization forming a zygote and endosperm//photosynthesis//regulation of transcription, DNA-templated//post-embryonic morphogenesis//meristem development//plant-type cell wall modification//regulation of flower development//pollen tube growth//stamen development	GO:0046983//GO:0003677//GO:0003700//GO:0005515	protein dimerization activity//DNA binding//transcription factor activity, sequence-specific DNA binding//protein binding	GO:0009539//GO:0005667//GO:0016020//GO:0005634//GO:0009523	photosystem II reaction center//transcription factor complex//membrane//nucleus//photosystem II	--	--
Cluster-47702.5453	1173	197244651	BAG68947.1	555	9.8e-55	APETALA1/FRUITFUL like protein [Hydrangea macrophylla]	571450736	XM_006578457.1	101	3.73046e-43	PREDICTED: Glycine max agamous-like MADS-box protein AGL8 homolog (LOC100784742), transcript variant X2, mRNA	K09264	K09264	MADS-box transcription factor, plant	http://www.genome.jp/dbget-bin/www_bget?ko:K09264	Q42429	538	1.3e-53	Agamous-like MADS-box protein AGL8 homolog OS=Solanum tuberosum PE=2 SV=1	PF01486//PF00319	K-box region//SRF-type transcription factor (DNA-binding and dimerisation domain)	GO:0006355	regulation of transcription, DNA-templated	GO:0003700//GO:0003677//GO:0046983	transcription factor activity, sequence-specific DNA binding//DNA binding//protein dimerization activity	GO:0005634//GO:0005667	nucleus//transcription factor complex	--	--
Cluster-47702.5456	1101	332144224	BAK20018.1	580	1.2e-57	PgMADS protein3 [Panax ginseng]	571450736	XM_006578457.1	101	3.49882e-43	PREDICTED: Glycine max agamous-like MADS-box protein AGL8 homolog (LOC100784742), transcript variant X2, mRNA	K09264	K09264	MADS-box transcription factor, plant	http://www.genome.jp/dbget-bin/www_bget?ko:K09264	Q42429	563	1.5e-56	Agamous-like MADS-box protein AGL8 homolog OS=Solanum tuberosum PE=2 SV=1	PF01486//PF00319	K-box region//SRF-type transcription factor (DNA-binding and dimerisation domain)	GO:0006355	regulation of transcription, DNA-templated	GO:0046983//GO:0003677//GO:0003700	protein dimerization activity//DNA binding//transcription factor activity, sequence-specific DNA binding	GO:0005667//GO:0005634	transcription factor complex//nucleus	--	--
Cluster-47702.80936	1345	430763350	AGA61754.1	871	2.6e-91	apetala 3 [Cornus kousa]	262071552	GQ141171.1	171	5.24936e-82	Napoleona vogelii MADS-domain transcription factor (DEF) gene, partial cds	K09264	K09264	MADS-box transcription factor, plant	http://www.genome.jp/dbget-bin/www_bget?ko:K09264	P23706	872	2.8e-92	Floral homeotic protein DEFICIENS OS=Antirrhinum majus GN=DEFA PE=1 SV=1	PF07127//PF12937//PF00319//PF01486	Late nodulin protein//F-box-like//SRF-type transcription factor (DNA-binding and dimerisation domain)//K-box region	GO:0009878//GO:0006355	nodule morphogenesis//regulation of transcription, DNA-templated	GO:0005515//GO:0046983//GO:0003677//GO:0046872//GO:0003700	protein binding//protein dimerization activity//DNA binding//metal ion binding//transcription factor activity, sequence-specific DNA binding	GO:0005634//GO:0005667	nucleus//transcription factor complex	--	--
Cluster-47702.86201	927	747081404	XP_011087974.1	470	5.6e-45	PREDICTED: MADS-box transcription factor 23-like [Sesamum indicum]	388512978	BT144757.1	108	3.76123e-47	Lotus japonicus clone JCVI-FLLj-15G19 unknown mRNA	K09264	K09264	MADS-box transcription factor, plant	http://www.genome.jp/dbget-bin/www_bget?ko:K09264	Q6EP49	446	4.7e-43	MADS-box transcription factor 27 OS=Oryza sativa subsp. japonica GN=MADS27 PE=2 SV=2	PF00319//PF01486	SRF-type transcription factor (DNA-binding and dimerisation domain)//K-box region	GO:0006355	regulation of transcription, DNA-templated	GO:0046983//GO:0003677//GO:0003700	protein dimerization activity//DNA binding//transcription factor activity, sequence-specific DNA binding	GO:0005634//GO:0005667	nucleus//transcription factor complex	--	--
Cluster-52244.0	897	74053669	AAZ95251.1	960	8.2e-102	AGAMOUS-like transcription factor [Dendrobium crumenatum]	74053668	DQ119841.1	406	0	Dendrobium crumenatum AGAMOUS-like transcription factor (AG2) mRNA, complete cds	--	--	--	--	Q8RU31	702	9.5e-73	MADS-box transcription factor 21 OS=Oryza sativa subsp. japonica GN=MADS21 PE=2 SV=1	PF00319//PF01486	SRF-type transcription factor (DNA-binding and dimerisation domain)//K-box region	GO:0006355	regulation of transcription, DNA-templated	GO:0003700//GO:0003677//GO:0046983	transcription factor activity, sequence-specific DNA binding//DNA binding//protein dimerization activity	GO:0005667//GO:0005634	transcription factor complex//nucleus	--	--
*Note: Putative MADS box TF (transcription factor) genes
