# Supplementary material for: Identification of the Sex-Biased Gene Expression and Putative Sex-Associated Genes in Eucommia ulmoides Oliver Using Comparative Transcriptome Analyses
Source: Molecules. 2017 Dec 18;22(12):2255. doi: 10.3390/molecules22122255 (PMC6149867; doi:10.3390/molecules22122255)
Supplement: Supplementary file 1 [file molecules-22-02255-s001.zip › Supplementary Materials-for proof/Table S4.xlsx]

## Sheet: SNPs in DEGs
Gene_ID	POS	REF	ALT	EUCO_F1.AD	EUCO_F1.GT	EUCO_F2.AD	EUCO_F2.GT	EUCO_F3.AD	EUCO_F3.GT	EUCO_M1.AD	EUCO_M1.GT	EUCO_M2.AD	EUCO_M2.GT	EUCO_M3.AD	EUCO_M3.GT	Regulation (TF)*
Cluster-47702.47927	2090	A	G	NA	./.	NA	./.	NA	./.	NA	./.	0,3	G/G	0,1	G/G	up
Cluster-47702.47927	2495	A	T	NA	./.	NA	./.	NA	./.	0,3	T/T	0,12	T/T	0,7	T/T	up
Cluster-47702.80197	190	T	C	0,3	C/C	NA	./.	NA	./.	31,0	T/T	53,0	T/T	140,1	T/T	up
Cluster-47702.80197	200	A	T	0,3	T/T	NA	./.	NA	./.	37,0	A/A	60,0	A/A	158,1	A/A	up
Cluster-47702.80197	311	G	A	NA	./.	0,2	A/A	0,3	A/A	86,1	G/G	172,1	G/G	428,2	G/G	up
Cluster-47702.80197	340	A	C	NA	./.	0,3	C/C	0,3	C/C	0,89	C/C	0,172	C/C	410,3	A/A	up
Cluster-47702.80197	360	C	T	0,10	T/T	0,6	T/T	0,6	T/T	88,1	C/C	167,2	C/C	414,3	C/C	up
Cluster-47702.80197	460	G	A	0,11	A/A	0,8	A/A	0,5	A/A	54,1	G/G	95,2	G/G	236,2	G/G	up
Cluster-47702.80197	591	G	C	NA	./.	0,3	C/C	0,1	C/C	18,0	G/G	14,1	G/G	44,0	G/G	up
Cluster-47702.67390	1773	G	A	NA	./.	NA	./.	NA	./.	0,11	A/A	0,47	A/A	0,38	A/A	up
Cluster-47702.38156	300	C	A	NA	./.	NA	./.	NA	./.	NA	./.	NA	./.	0,2	A/A	up
Cluster-47702.38156	395	C	T	NA	./.	NA	./.	NA	./.	0,1	T/T	0,2	T/T	0,3	T/T	up
Cluster-47702.38156	420	G	A	NA	./.	NA	./.	NA	./.	2,1	G/A	2,0	G/G	6,1	G/A	up
Cluster-47702.38156	439	T	C	NA	./.	NA	./.	NA	./.	2,2	T/C	1,0	T/T	6,1	T/C	up
Cluster-47702.38156	495	A	G	NA	./.	1,0	A/A	NA	./.	2,4	A/G	0,19	G/G	3,20	A/G	up
Cluster-47702.38156	526	T	C	0,1	C/C	0,2	C/C	NA	./.	5,2	T/C	30,1	T/T	35,2	T/T	up
Cluster-47702.38156	538	C	T	0,5	T/T	0,6	T/T	0,5	T/T	6,0	C/C	34,2	C/C	39,2	C/C	up
Cluster-47702.38156	596	T	G	0,6	G/G	0,6	G/G	0,7	G/G	13,0	T/T	68,2	T/T	65,2	T/T	up
Cluster-47702.38156	728	G	A	0,1	A/A	0,1	A/A	NA	./.	7,2	G/A	39,0	G/G	32,2	G/G	up
Cluster-47702.38156	753	A	C	NA	./.	0,1	C/C	NA	./.	6,2	A/C	31,0	A/A	27,0	A/A	up
Cluster-47702.61887	202	C	T	NA	./.	NA	./.	NA	./.	0,3	T/T	48,0	C/C	96,0	C/C	up
Cluster-47702.61887	385	G	A	NA	./.	NA	./.	NA	./.	0,4	A/A	0,16	A/A	0,34	A/A	up
Cluster-47702.61887	462	G	A	NA	./.	NA	./.	NA	./.	0,2	A/A	0,7	A/A	19,0	G/G	up
Cluster-47702.27341	540	A	G	NA	./.	NA	./.	NA	./.	NA	./.	0,1	G/G	0,2	G/G	up
Cluster-47702.41422	154	C	T	0,19	T/T	0,17	T/T	0,12	T/T	NA	./.	NA	./.	NA	./.	down
Cluster-21338.0	23	C	T	3,0	C/C	10,2	C/T	9,4	C/T	NA	./.	NA	./.	1,0	C/C	down
Cluster-21338.0	25	T	C	3,0	T/T	11,1	T/C	10,3	T/C	NA	./.	NA	./.	1,0	T/T	down
Cluster-21338.0	532	A	G	3,0	A/A	14,6	A/G	10,9	A/G	NA	./.	NA	./.	0,1	G/G	down
Cluster-21338.0	1192	A	G	5,1	A/G	7,4	A/G	20,2	A/G	NA	./.	NA	./.	NA	./.	down
Cluster-21338.0	1198	T	G	5,1	T/G	5,6	T/G	17,6	T/G	NA	./.	NA	./.	0,1	G/G	down
Cluster-21338.0	1465	A	G	7,0	A/A	15,2	A/G	24,5	A/G	NA	./.	NA	./.	NA	./.	down
Cluster-21338.0	1512	C	G	5,0	C/C	11,2	C/G	15,4	C/G	NA	./.	NA	./.	NA	./.	down
Cluster-47702.80936	54	G	A	0,2	A/A	NA	./.	NA	./.	14,0	G/G	5,0	G/G	15,0	G/G	up (MADS)
Cluster-47702.80936	136	G	T	0,4	T/T	NA	./.	NA	./.	33,0	G/G	19,2	G/G	28,1	G/G	up (MADS)
Cluster-47702.80936	199	A	G	0,3	G/G	0,1	G/G	NA	./.	62,1	A/A	51,3	A/A	32,2	A/A	up (MADS)
Cluster-47702.80936	298	A	G	0,2	G/G	1,1	A/G	NA	./.	77,0	A/A	54,1	A/A	46,3	A/A	up (MADS)
Cluster-47702.80936	879	G	T	1,0	G/G	NA	./.	0,2	T/T	35,1	G/G	95,0	G/G	74,2	G/G	up (MADS)
Cluster-47702.80936	1101	G	C	0,6	C/C	0,5	C/C	0,8	C/C	105,1	G/G	388,0	G/G	276,0	G/G	up (MADS)
Cluster-47702.70985	780	G	A	0,45	A/A	60,0	G/G	42,0	G/G	NA	./.	NA	./.	NA	./.	down
Cluster-47702.70985	796	A	G	0,41	G/G	54,0	A/A	42,0	A/A	NA	./.	NA	./.	NA	./.	down
Cluster-47702.57969	1807	G	A	NA	./.	NA	./.	NA	./.	9,2	G/A	21,10	G/A	15,5	G/A	up
Cluster-47702.57969	2241	T	G	1,0	T/T	NA	./.	NA	./.	17,0	T/T	26,13	T/G	26,7	T/G	up
Cluster-47702.57969	2252	G	A	1,0	G/G	NA	./.	NA	./.	17,0	G/G	26,13	G/A	28,7	G/A	up
Cluster-47702.57969	2317	A	G	NA	./.	NA	./.	NA	./.	11,0	A/A	28,8	A/G	34,5	A/G	up
Cluster-47702.57969	2363	T	G	1,0	T/T	NA	./.	NA	./.	9,0	T/T	30,5	T/G	34,5	T/G	up
Cluster-47702.5456	620	G	A	NA	./.	NA	./.	NA	./.	0,2	A/A	0,6	A/A	18,0	G/G	up (MADS)
Cluster-47702.5456	624	T	C	NA	./.	NA	./.	NA	./.	0,2	C/C	6,0	T/T	18,0	T/T	up (MADS)
Cluster-47702.82304	259	G	A	NA	./.	NA	./.	NA	./.	10,0	G/G	9,0	G/G	0,6	A/A	up
Cluster-47702.79497	297	G	A	0,9	A/A	0,8	A/A	0,6	A/A	45,0	G/G	222,0	G/G	185,1	G/G	up
Cluster-47702.79497	312	T	C	0,12	C/C	0,13	C/C	0,8	C/C	45,0	T/T	218,1	T/T	175,3	T/T	up
Cluster-47702.8979	479	A	G	0,35	G/G	50,29	A/G	33,0	A/A	NA	./.	NA	./.	NA	./.	down
Cluster-47702.8979	582	A	G	0,9	G/G	19,0	A/A	10,0	A/A	NA	./.	NA	./.	NA	./.	down
Cluster-47702.45188	947	G	T	0,17	T/T	1,22	T/T	0,35	T/T	46,3	G/G	86,7	G/G	50,4	G/G	up
Cluster-47702.45188	968	C	T	0,12	T/T	1,19	T/T	0,29	T/T	38,2	C/C	77,6	C/C	53,2	C/C	up
Cluster-47702.64836	295	G	T	NA	./.	170121	G/T	149,99	G/T	NA	./.	NA	./.	NA	./.	down
Cluster-47702.64836	345	T	A	NA	./.	154146	T/A	146,99	T/A	NA	./.	NA	./.	NA	./.	down
Cluster-47702.64836	428	A	C	NA	./.	162,48	A/C	114,41	A/C	NA	./.	NA	./.	NA	./.	down
Cluster-47702.64836	471	A	G	NA	./.	55134	A/G	50,82	A/G	NA	./.	NA	./.	NA	./.	down
Cluster-47702.64836	486	A	G	NA	./.	125,46	A/G	98,26	A/G	NA	./.	NA	./.	NA	./.	down
Cluster-47702.64836	557	A	G	NA	./.	41,29	A/G	26,14	A/G	NA	./.	NA	./.	NA	./.	down
Cluster-47702.48419	545	T	C	NA	./.	1,70	C/C	0,34	C/C	NA	./.	NA	./.	NA	./.	down
Cluster-47702.48419	620	A	C	NA	./.	0,247	C/C	0,149	C/C	NA	./.	NA	./.	NA	./.	down
Cluster-47702.47204	388	G	A	NA	./.	NA	./.	1,0	G/G	0,17	A/A	46,0	G/G	0,70	A/A	up
Cluster-47702.47204	414	C	A	NA	./.	NA	./.	1,0	C/C	0,12	A/A	36,0	C/C	46,0	C/C	up
Cluster-47702.47204	478	T	A	NA	./.	NA	./.	NA	./.	0,2	A/A	7,0	T/T	0,11	A/A	up
Cluster-47702.47204	505	A	T	NA	./.	NA	./.	NA	./.	0,1	T/T	4,0	A/A	0,7	T/T	up
Cluster-47702.7750	435	G	T	NA	./.	0,2	T/T	0,2	T/T	34,0	G/G	91,0	G/G	83,0	G/G	up
Cluster-47702.7750	457	A	G	NA	./.	0,2	G/G	0,2	G/G	38,0	A/A	105,0	A/A	99,0	A/A	up
Cluster-47702.7750	517	T	C	NA	./.	NA	C/C	0,2	C/C	38,0	T/T	118,0	T/T	116,0	T/T	up
Cluster-47702.7750	520	A	C	NA	./.	0,2	C/C	0,2	C/C	38,0	A/A	118,0	A/A	115,0	A/A	up
Cluster-47702.7750	638	A	C	NA	./.	0,2	C/C	NA	./.	24,0	A/A	110,0	A/A	116,0	A/A	up
Cluster-47702.36909	628	C	G	NA	./.	NA	./.	NA	./.	NA	./.	0,1	G/G	0,2	G/G	up
Cluster-19974.0	127	T	G	0,1	G/G	9,3	T/G	5,4	T/G	NA	./.	NA	./.	NA	./.	down
Cluster-19974.0	273	T	A	2,2	T/A	47,9	T/A	36,15	T/A	NA	./.	NA	./.	NA	./.	down
Cluster-19974.0	286	C	G	4,0	C/C	46,14	C/G	44,12	C/G	NA	./.	NA	./.	NA	./.	down
Cluster-19974.0	350	G	A	0,2	A/A	43,15	G/A	42,15	G/A	NA	./.	NA	./.	NA	./.	down
Cluster-19974.0	458	G	A	1,0	G/G	22,10	G/A	29,4	G/A	NA	./.	NA	./.	NA	./.	down
Cluster-19974.0	497	C	T	NA	./.	17,2	C/T	12,4	C/T	NA	./.	NA	./.	NA	./.	down
Cluster-47702.36919	271	G	A	342,0	G/G	355,0	G/G	578,2	G/G	NA	./.	NA	./.	2,37	A/A	down
Cluster-47702.36919	475	G	A	84,0	G/G	122,0	G/G	206,0	G/G	NA	./.	NA	./.	0,14	A/A	down
Cluster-47702.47927	2090	A	G	NA	./.	NA	./.	NA	./.	NA	./.	0,3	G/G	0,1	G/G	up
Cluster-47702.47927	2495	A	T	NA	./.	NA	./.	NA	./.	0,3	T/T	0,12	T/T	0,7	T/T	up
*Total: 24 genes, 16 up, 8 down
*Note: Two genes code MADS-box transcription factors (TF).
